# Supplementary material for: Physiological and transcriptome analyses highlight multiple pathways involved in drought stress in Medicago falcata
Source: PLoS One. 2022 Apr 7;17(4):e0266542. doi: 10.1371/journal.pone.0266542 (PMC8989214; doi:10.1371/journal.pone.0266542)
Supplement: S1 Table — (XLSX) [file pone.0266542.s004.xlsx]

## Sheet: Table S1
Table S1 Sequences of primers used for qPCR
Number	Gene ID	Prime Sequence (5'-3')
1	Cluster-19515.78271	F GTTTCTTGCTGCCTGCTT
		R TGGCTGGGAATGCTATATACTGA
2	Cluster-19515.68933	F GTGAATGATACGCTCCCCTC
		R TTCACAATTCAACGGTGGAGA
3	Cluster-19515.46800	F ATGTTTCAAATATCAGTCGAG
		R TGCTTATATTTCTTTGCCAT
4	Cluster-19515.115472	F TGCTGCCTATAATCCACCTG
		R AATTCCAACTGTGATAGCCTT
5	Cluster-19515.27405	F GACAAGAAAGCAGTGTACCG
		R GAAGCAAACTAGAACCCTC
6	Cluster-19515.92622	F ATGTTTGCATTCATCAAATGGGGT
		R CCTCCCATTCATCATCTTCGT
7	Cluster-19515.109616	F GAATCCTGCGTTTCCCAA
		R ATGTATTTATCATCAGCACCA
8	Cluster-19515.160540	F AAGCTAAGGGTCAGACTCCA
		R ATCCCCTGGTTTTAGATGTGT
9	Cluster-19515.104155	F TCACCAGTTGACAAGCCTT
		R CATAAGCCTCTATCATTGCAT
10	Cluster-19515.116498	F TTGTTGAGAAGAACCACCA
		R TCTAGTTCTAATTCTCCTCGT
Note: F means forward primer, and R means reverse primer
