# Supplementary material for: Physiological and transcriptome analyses highlight multiple pathways involved in drought stress in Medicago falcata
Source: PLoS One. 2022 Apr 7;17(4):e0266542. doi: 10.1371/journal.pone.0266542 (PMC8989214; doi:10.1371/journal.pone.0266542)
Supplement: S2 Table — (XLSX) [file pone.0266542.s005.xlsx]

## Sheet: Table S2
Table S2 Data output quality
Sample	Raw Reads	Clean Reads	Clean Bases	Error (%)	Q20 (%)	Q30 (%)	GC Content (%)
C1	64085006	62114704	9.32G	0.01	97.5	93.47	41.7
C2	58856558	56978844	8.55G	0.01	97.41	93.28	41.58
C3	64986670	62908392	9.44G	0.02	97.33	93.09	41.85
T1	60791042	58866702	8.83G	0.02	97.31	93.05	41.73
T2	59480114	57642058	8.65G	0.02	97.34	93.12	41.44
T3	58988578	58085976	8.71G	0.01	97.59	93.62	41.44
R1	60415062	59499948	8.92G	0.01	97.69	93.79	41.69
R2	65138688	63938744	9.59G	0.01	97.77	93.98	41.53
R3	66987272	65549614	9.83G	0.01	97.66	93.8	40.49
Total	559728990	545584982	81.84G
Note: C1, C2, C3 indicate the replications of control samples. T1, T2, T3 indicate the replications of samples treated with 30% PEG-6000. R1, R2, R3 indicate the replications of recovery treatments after addition of water
