# Supplementary material for: Physiological and transcriptome analyses highlight multiple pathways involved in drought stress in Medicago falcata
Source: PLoS One. 2022 Apr 7;17(4):e0266542. doi: 10.1371/journal.pone.0266542 (PMC8989214; doi:10.1371/journal.pone.0266542)
Supplement: S3 Table — (XLSX) [file pone.0266542.s006.xlsx]

## Sheet: Table S3
Table S3 Number of transcripts/unigenes of different length
Transcript length interval	200-500bp	500-1Kbp	1K-2Kbp	>2Kbp	Total
Number of transcripts	298186	91701	59386	26105	475378
Number of unigenes	85260	84536	59114	26104	255014
