# Supplementary material for: Physiological and transcriptome analyses highlight multiple pathways involved in drought stress in Medicago falcata
Source: PLoS One. 2022 Apr 7;17(4):e0266542. doi: 10.1371/journal.pone.0266542 (PMC8989214; doi:10.1371/journal.pone.0266542)
Supplement: S4 Table — (XLSX) [file pone.0266542.s007.xlsx]

## Sheet: Table S4
Table S4 Analysis of transcripts/unigenes length
	min length	mean length	median length	max length	N50	N90	total nucleotides
Transcripts	201	654	367	67238	1026	263	311036831
UniGenes	201	972	692	67238	1352	461	247837617
