# Supplementary material for: Physiological and transcriptome analyses highlight multiple pathways involved in drought stress in Medicago falcata
Source: PLoS One. 2022 Apr 7;17(4):e0266542. doi: 10.1371/journal.pone.0266542 (PMC8989214; doi:10.1371/journal.pone.0266542)
Supplement: S5 Table — (XLSX) [file pone.0266542.s008.xlsx]

## Sheet: Sheet1
Table S5 Analysis of FPKM
FPKM Interval	C1	C2	C3	T1	T2	T3	R1	R2	R3
0-0.1	119698(46.94%)	130141(51.03%)	126312(49.53%)	116945(45.86%)	115418(45.26%)	129166(50.65%)	115300(45.21%)	122071(47.87%)	103573(40.61%)
0.1-0.3	29878(11.72%)	26857(10.53%)	29096(11.41%)	28167(11.05%)	26022(10.20%)	24554(9.63%)	29066(11.40%)	29599(11.61%)	22443(8.80%)
0.3-3.57	73765(28.93%)	67285(26.38%)	70292(27.56%)	77137(30.25%)	77471(30.38%)	68168(26.73%)	77502(30.39%)	71363(27.98%)	91944(36.05%)
3.57-15	20423(8.01%)	19606(7.69%)	18949(7.43%)	21504(8.43%)	23242(9.11%)	21098(8.27%)	21675(8.50%)	20594(8.08%)	23883(9.37%)
15-60	8313(3.26%)	8270(3.24%)	7727(3.03%)	8450(3.31%)	9741(3.82%)	8969(3.52%)	8697(3.41%)	8476(3.32%)	9735(3.82%)
>60	2937(1.15%)	2855(1.12%)	2638(1.03%)	2811(1.10%)	3120(1.22%)	3059(1.20%)	2774(1.09%)	2911(1.14%)	3436(1.35%)
