# Supplementary material for: Physiological and transcriptome analyses highlight multiple pathways involved in drought stress in Medicago falcata
Source: PLoS One. 2022 Apr 7;17(4):e0266542. doi: 10.1371/journal.pone.0266542 (PMC8989214; doi:10.1371/journal.pone.0266542)
Supplement: S6 Table — (XLSX) [file pone.0266542.s009.xlsx]

## Sheet: Sheet1
Table S6 Analysis of percentage of gene annotation
Databases Annotated in	Number of Unigenes	Percentage (%)
NR	147232	57.73
NT	204172	80.06
KO	50761	19.9
SwissProt	113727	44.59
PFAM	103952	40.76
GO	109410	42.9
KOG	39492	15.48
all Databases	21365	8.37
at least one Database	220137	86.32
Total Unines	255014	100
