# Supplementary material for: Physiological and transcriptome analyses highlight multiple pathways involved in drought stress in Medicago falcata
Source: PLoS One. 2022 Apr 7;17(4):e0266542. doi: 10.1371/journal.pone.0266542 (PMC8989214; doi:10.1371/journal.pone.0266542)
Supplement: S7 Table — (XLSX) [file pone.0266542.s010.xlsx]

## Sheet: Sheet1
Table S7 Number and proportion of genes in M. falcata for NR comparison with other plant species
Species	Number	ratio	ratio（%）
Medicago truncatula	110621	0.751956	75.1956
Cicer arietinum	8514	0.0578747	5.78747
Glycine max	2293	0.0155869	1.55869
Glycine soja	1666	0.0113248	1.13248
Phaseolus vulgaris	1242	0.00844261	0.844261
Guillardia theta	1093
Hordeum vulgare	876
Physcomitrella patens	798
Medicago sativa	750
Vitis vinifera	684
Emiliania huxleyi	565
Selaginella moellendorffii	563
Galdieria sulphuraria	471
Ectocarpus siliculosus	456
Beta vulgaris	453
Pyrus x	382
Aphanomyces invadans	364
Phytophthora sojae	362
Saprolegnia parasitica	331
Coccomyxa subellipsoidea	329
Bathycoccus prasinos	322
Saprolegnia diclina	318
Zea mays	308
Lotus japonicus	305
Gossypium raimondii	294
Ricinus communis	277
Aphanomyces astaci	276
Volvox carteri	269
Phytophthora infestans	246
Eucalyptus grandis	244
Micromonas sp.	243
Jatropha curcas	237
Aureococcus anophagefferens	235
Phytophthora parasitica	235
Theobroma cacao	228
Chondrus crispus	225
Nelumbo nucifera	224
Elaeis guineensis	223
Chlamydomonas reinhardtii	221
Chlorella variabilis	221
Blastocystis hominis	217
Citrus sinensis	209
Tarenaya hassleriana	209
Sesamum indicum	202
Albugo laibachii	199
Fragaria vesca	199
Amborella trichopoda	191
Albugo candida	187
Camelina sativa	187
Populus euphratica	185
Brassica napus	181
Arabidopsis thaliana	177
Populus trichocarpa	175
Phoenix dactylifera	173
Prunus mume	173
Malus domestica	167
Cyanidioschyzon merolae	164
Micromonas pusilla	159
Nicotiana sylvestris	159
Picea sitchensis	157
Oryza sativa	156
Prunus persica	154
Solanum tuberosum	145
Musa acuminata	144
Genlisea aurea	142
Solanum lycopersicum	136
Cucumis sativus	134
Pisum sativum	131
Coffea canephora	128
Phytophthora parasitica	125
Cucumis melo	122
Setaria italica	122
Ostreococcus tauri	113
Monoraphidium neglectum	111
Oryza sativa	109
Nicotiana tomentosiformis	108
Brassica rapa	107
Gossypium arboreum	107
Thalassiosira pseudonana	107
Paulinella chromatophora	106
Sorghum bicolor	104
Citrus clementina	101
Auxenochlorella protothecoides	100
Erythranthe guttata	98
Phaeodactylum tricornutum	98
Ostreococcus lucimarinus	94
Eutrema salsugineum	92
Brachypodium distachyon	89
Thalassiosira oceanica	89
Oryza brachyantha	88
Arabis alpina	84
Phytophthora parasitica	82
Capsella rubella	79
Phytophthora parasitica	77
Phytophthora parasitica	66
Trifolium pratense	59
Nannochloropsis gaditana	57
Aegilops tauschii	55
Arabidopsis lyrata	55
Helicosporidium sp.	52
Medicago sativa	46
Olea europaea	46
Medicago falcata	44
Triticum urartu	43
Phytophthora parasitica	42
Trifolium repens	38
Medicago papillosa	37
Vicia faba	30
Nicotiana tabacum	23
Arachis hypogaea	22
Rhodomonas sp.	22
Triticum aestivum	21
Pfiesteria piscicida	19
Cyanophora paradoxa	17
Populus trichocarpa	16
Fusarium verticillioides	15
Medicago hybrida	15
Solanum demissum	14
Conocephalum conicum	12
Cucumis melo	12
Euglena gracilis	11
Porphyridium purpureum	11
Hevea brasiliensis	10
Plutella xylostella	10
Rhodomonas salina	10
Vicia faba	10
Cleistogenes songorica	9
Gracilariopsis lemaneiformis	9
Homo sapiens	9
Rosa rugosa	9
Caragana korshinskii	8
Daucus carota	8
Emiliania huxleyi	8
Glycyrrhiza glabra	8
Marchantia polymorpha	8
Nannochloropsis gaditana	8
Symbiodinium sp.	8
Thraustotheca clavata	8
Arabidopsis halleri	7
Codiaeum variegatum	7
Cryptomonas paramecium	7
Dunaliella salina	7
Kalanchoe fedtschenkoi	7
Asparagus officinalis	6
Aureobasidium pullulans	6
Cucurbita cv.	6
Glaucocystis nostochinearum	6
Glycyrrhiza uralensis	6
Ipomoea trifida	6
Lupinus albus	6
Populus deltoides	6
Spinacia oleracea	6
Symphyocladia latiuscula	6
Vigna radiata	6
Achlya hypogyna	5
Amorpha fruticosa	5
Chlorokybus atmophyticus	5
Lens culinaris	5
Lupinus luteus	5
Medicago sativa	5
Medicago truncatula	5
Plocamium cartilagineum	5
Pyropia yezoensis	5
Stellaria longipes	5
Actinophrys sol	4
Arachis diogoi	4
Camellia sinensis	4
Carica papaya	4
Crepis alpina	4
Cryptomeria japonica	4
Eucommia ulmoides	4
Gloiopeltis furcata	4
Gossypium barbadense	4
Karlodinium veneficum	4
Lingulodinium polyedrum	4
Lupinus angustifolius	4
Medicago rhodopea	4
Medicago ruthenica	4
Melilotus albus	4
Mesembryanthemum crystallinum	4
Monomastix sp.	4
Picea abies	4
Salvia miltiorrhiza	4
Stylosanthes hamata	4
Vicia hirsuta	4
Acacia mangium	3
Acorus calamus	3
Astragalus membranaceus	3
Astragalus mongholicus	3
Beta vulgaris	3
Boechera stricta	3
Chaetoceros simplex	3
Chara corallina	3
Chlamydomonas sp.	3
Chlorella sp.	3
Cloning vector	3
Coccotylus truncatus	3
Crotalaria scassellatii	3
Dimocarpus longan	3
Fagus sylvatica	3
Gossypium hirsutum	3
Guillardia theta	3
Millettia pinnata	3
Miscanthus sinensis	3
Ornithogalum saundersiae	3
Pinus bungeana	3
Pinus massoniana	3
Plasmopara viticola	3
Rheum australe	3
Scrippsiella trochoidea	3
Silene latifolia	3
Synura sphagnicola	3
Thraustochytrium aureum	3
Vigna mungo	3
Allium sativum	2
Ananas comosus	2
Aphanomyces euteiches	2
Aristolochia tagala	2
Arnebia euchroma	2
Astragalus racemosus	2
Astragalus sinicus	2
Aureobasidium subglaciale	2
Bauhinia purpurea	2
Berberis bealei	2
Betula platyphylla	2
Brassica rapa	2
Calliarthron tuberculosum	2
Canavalia lineata	2
Ceramium japonicum	2
Chlamydomonas incerta	2
Chlorella vulgaris	2
Chroomonas mesostigmatica	2
Citrus trifoliata	2
Crotalaria spectabilis	2
Cynara cardunculus	2
Dryopteris fragrans	2
Elaeagnus umbellata	2
Eleusine coracana	2
Eunotia naegelii	2
Euphorbia characias	2
Flaveria pringlei	2
Fraxinus mandshurica	2
Galega orientalis	2
Goniomonas truncata	2
Gossypium barbadense	2
Griffithsia japonica	2
Helianthus annuus	2
Hildenbrandia rubra	2
Hippophae rhamnoides	2
Hyacinthus orientalis	2
Ipomoea batatas	2
Iris japonica	2
Lactuca sativa	2
Lathyrus inconspicuus	2
Lolium perenne	2
Lotus corniculatus	2
Lycium barbarum	2
Mallomonas papillosa	2
Malus x	2
Medicago littoralis	2
Medicago secundiflora	2
Medicago truncatula	2
Melilotus italicus	2
Mesostigma viride	2
Myroxylon balsamum	2
Oenothera argillicola	2
Olimarabidopsis pumila	2
Paeonia lactiflora	2
Pavlova lutheri	2
Phytophthora infestans	2
Pinus koraiensis	2
Pinus taeda	2
Porphyra purpurea	2
Pyramimonas cordata	2
Pyramimonas parkeae	2
Pyropia perforata	2
Quercus suber	2
Robinia pseudoacacia	2
Rosa hybrid	2
Silybum marianum	2
Taraxacum kok-saghyz	2
Thellungiella halophila	2
Trebouxia aggregata	2
Trifolium lupinaster	2
Trigonella foenum-graecum	2
Vicia sativa	2
Vitis pseudoreticulata	2
Zinnia violacea	2
Zostera marina	2
synthetic construct	2
Achnanthes kuwaitensis	1
Actinidia chinensis	1
Acutodesmus obliquus	1
Adonis aestivalis	1
Aegilops comosa	1
Ahnfeltiopsis flabelliformis	1
Albizia julibrissin	1
Alisma plantago-aquatica	1
Ascophyllum nodosum	1
Astragalus oxyglottis	1
Aulacantha scolymantha	1
Beta vulgaris	1
Brevibacterium linens	1
Camellia oleifera	1
Camellia sinensis	1
Capsicum annuum	1
Caragana jubata	1
Carthamus tinctorius	1
Chara contraria	1
Chara globularis	1
Chrysodidymus synuroideus	1
Cinchona calisaya	1
Citrullus lanatus	1
Clitoria ternatea	1
Colpomenia peregrina	1
Conzattia multiflora	1
Coprinopsis cinerea	1
Craterostigma plantagineum	1
Cucurbita pepo	1
Cyamopsis tetragonoloba	1
Cyanidium caldarium	1
Cylindrotheca closterium	1
Dendrobium candidum	1
Dioscorea oppositifolia	1
Doryanthes palmeri	1
Eleutherococcus senticosus	1
Elymus trachycaulus	1
Entransia fimbriata	1
Ephedra americana	1
Equisetum arvense	1
Eruca vesicaria	1
Eschscholzia californica	1
Euphorbia tirucalli	1
Expression vector	1
Expression vector	1
Fistulifera solaris	1
Fragaria virginiana	1
Fragaria x	1
Funaria hygrometrica	1
Gentiana rigescens	1
Ginkgo biloba	1
Glycine stenophita	1
Gracilaria gracilis	1
Gracilaria salicornia	1
Gracilariopsis longissima	1
Guzmania wittmackii	1
Haloxylon persicum	1
Haplomitrium mnioides	1
Huperzia serrata	1
Hyaloperonospora arabidopsidis	1
Hydrangea macrophylla	1
Hypericum perforatum	1
Indigofera tinctoria	1
Iris sp.	1
Juncus sp.	1
Karenia brevis	1
Klebsormidium flaccidum	1
Kryptoperidinium foliaceum	1
Lagenidium giganteum	1
Larix kaempferi	1
Lathyrus davidii	1
Lathyrus odoratus	1
Laurencia sp.	1
Lavandula angustifolia	1
Lens culinaris	1
Leptocylindrus danicus	1
Leptolegnia chapmanii	1
Lilium brownii	1
Lobularia maritima	1
Lotus tenuis	1
Macadamia tetraphylla	1
Malus hupehensis	1
Marchantia paleacea	1
Marsilea quadrifolia	1
Marsupiomonas sp.	1
Medicago cretacea	1
Medicago fischeriana	1
Medicago scutellata	1
Microspora stagnorum	1
Musa acuminata	1
Musa acuminata	1
Musa balbisiana	1
Nannochloropsis oculata	1
Nephroselmis olivacea	1
Nicotiana benthamiana	1
Nicotiana langsdorffii	1
Nicotiana rustica	1
Orchidantha maxillarioides	1
Ornithogalum longebracteatum	1
Orthotrichum speciosum	1
Oryza australiensis	1
Oryza glumipatula	1
Oryza latifolia	1
Oxyrrhis maritima	1
Pachyrhizus erosus	1
Panax ginseng	1
Panax notoginseng	1
Papaver somniferum	1
Paramongaia weberbaueri	1
Passiflora incarnata	1
Pedinomonas minor	1
Pellia endiviifolia	1
Penicillium oxalicum	1
Petroselinum crispum	1
Phaeocystis antarctica	1
Phaeodactylum tricornutum	1
Phalaenopsis amabilis	1
Phaseolus lunatus	1
Phlegmariurus carinatus	1
Phyllostachys edulis	1
Phytophthora andina	1
Phytophthora capsici	1
Phytophthora ramorum	1
Pinus contorta	1
Platanus x	1
Pleonosporium vancouverianum	1
Polystichum lonchitis	1
Populus nigra	1
Populus tomentosa	1
Porana velutina	1
Prasinoderma coloniale	1
Prunus armeniaca	1
Prunus dulcis	1
Prymnesium parvum	1
Pseudochloris wilhelmii	1
Psychotria gabriellae	1
Punica granatum	1
Pyrenomonas salina	1
Pyropia fucicola	1
Pyrus pyrifolia	1
Pyrus pyrifolia	1
Pythium ultimum	1
Pythium vanterpoolii	1
Raphanus sativus	1
Retama raetam	1
Rhizosolenia setigera	1
Rhodomonas sp.	1
Roundia cardiophora	1
Saccharum hybrid	1
Saccharum hybrid	1
Saccharum officinarum	1
Salix arbutifolia	1
Scoparia dulcis	1
Senna obtusifolia	1
Sesbania rostrata	1
Suaeda glauca	1
Syntrichia ruralis	1
Tamarindus indica	1
Taraxacum brevicorniculatum	1
Taraxacum officinale	1
Tecoma stans	1
Thermopsis fabacea	1
Trachelomonas volvocina	1
Trifolium aureum	1
Trifolium meduseum	1
Trifolium semipilosum	1
Triticum monococcum	1
Ulva linza	1
Ulva pertusa	1
Ulva sp.	1
Undaria pinnatifida	1
Utricularia gibba	1
Vaucheria litorea	1
Viburnum dilatatum	1
Vicia sativa	1
Vigna angularis	1
Vigna unguiculata	1
Viola pubescens	1
Vitis aestivalis	1
Vitis rotundifolia	1
Yucca filamentosa	1
Total	147111
