# Supplementary material for: Physiological and transcriptome analyses highlight multiple pathways involved in drought stress in Medicago falcata
Source: PLoS One. 2022 Apr 7;17(4):e0266542. doi: 10.1371/journal.pone.0266542 (PMC8989214; doi:10.1371/journal.pone.0266542)
Supplement: S8 Table — (XLSX) [file pone.0266542.s011.xlsx]

## Sheet: Sheet1
Table S8 GO classificationof unigenes from M. falcata
Biological Process								Cellular Component								Molecular Function
GO ID (Lev1)	GO Term (Lev1)	GO ID (Lev2)	GO Term (Lev2)	GO ID (Lev3)	GO Term (Lev3)	Gene Number		GO ID (Lev1)	GO Term (Lev1)	GO ID (Lev2)	GO Term (Lev2)	GO ID (Lev3)	GO Term (Lev3)	Gene Number		GO ID (Lev1)	GO Term (Lev1)	GO ID (Lev2)	GO Term (Lev2)	GO ID (Lev3)	GO Term (Lev3)	Gene Number
GO:0008150	Biological Process	GO:0008152	metabolic process	GO:0042445	hormone metabolic process	5		GO:0005575	Cellular Component	GO:0044464	cell part	GO:0042175	nuclear outer membrane-endoplasmic reticulum membrane network	549		GO:0003674	Molecular Function	GO:0005488	binding	GO:0097367	carbohydrate derivative binding	15
GO:0008150	Biological Process	GO:0008152	metabolic process	GO:0042445	hormone metabolic process	5		GO:0005575	Cellular Component	GO:0044464	cell part	GO:0042995	cell projection	118		GO:0003674	Molecular Function	GO:0005488	binding	GO:0097367	carbohydrate derivative binding	16124
GO:0008150	Biological Process	GO:0008152	metabolic process	GO:0042445	hormone metabolic process	394		GO:0005575	Cellular Component	GO:0044464	cell part	GO:0042995	cell projection	87		GO:0003674	Molecular Function	GO:0005488	binding	GO:0097367	carbohydrate derivative binding	15929
GO:0008150	Biological Process	GO:0008152	metabolic process	GO:0032259	methylation	626		GO:0005575	Cellular Component	GO:0044464	cell part	GO:0042995	cell projection	439		GO:0003674	Molecular Function	GO:0005488	binding	GO:0097367	carbohydrate derivative binding	18
GO:0008150	Biological Process	GO:0008152	metabolic process	GO:0009058	biosynthetic process	239		GO:0005575	Cellular Component	GO:0044464	cell part	GO:0042995	cell projection	2		GO:0003674	Molecular Function	GO:0005488	binding	GO:0097367	carbohydrate derivative binding	62
GO:0008150	Biological Process	GO:0008152	metabolic process	GO:0009058	biosynthetic process	22865		GO:0005575	Cellular Component	GO:0044464	cell part	GO:0044424	intracellular part	87		GO:0003674	Molecular Function	GO:0005488	binding	GO:0048037	cofactor binding	1935
GO:0008150	Biological Process	GO:0008152	metabolic process	GO:0009058	biosynthetic process	9302		GO:0005575	Cellular Component	GO:0044464	cell part	GO:0044424	intracellular part	835		GO:0003674	Molecular Function	GO:0005488	binding	GO:0036094	small molecule binding	15929
GO:0008150	Biological Process	GO:0008152	metabolic process	GO:0009058	biosynthetic process	19		GO:0005575	Cellular Component	GO:0044464	cell part	GO:0044424	intracellular part	53		GO:0003674	Molecular Function	GO:0005488	binding	GO:0036094	small molecule binding	8
GO:0008150	Biological Process	GO:0008152	metabolic process	GO:0009058	biosynthetic process	5		GO:0005575	Cellular Component	GO:0044464	cell part	GO:0044424	intracellular part	11344		GO:0003674	Molecular Function	GO:0005488	binding	GO:0036094	small molecule binding	250
GO:0008150	Biological Process	GO:0008152	metabolic process	GO:0009058	biosynthetic process	21927		GO:0005575	Cellular Component	GO:0044464	cell part	GO:0044424	intracellular part	198		GO:0003674	Molecular Function	GO:0005488	binding	GO:0036094	small molecule binding	17833
GO:0008150	Biological Process	GO:0008152	metabolic process	GO:0009058	biosynthetic process	20		GO:0005575	Cellular Component	GO:0044464	cell part	GO:0044424	intracellular part	1		GO:0003674	Molecular Function	GO:0005488	binding	GO:0036094	small molecule binding	350
GO:0008150	Biological Process	GO:0008152	metabolic process	GO:0009058	biosynthetic process	323		GO:0005575	Cellular Component	GO:0044464	cell part	GO:0044424	intracellular part	312		GO:0003674	Molecular Function	GO:0005488	binding	GO:0005515	protein binding	77
GO:0008150	Biological Process	GO:0008152	metabolic process	GO:0009058	biosynthetic process	7036		GO:0005575	Cellular Component	GO:0044464	cell part	GO:0044424	intracellular part	541		GO:0003674	Molecular Function	GO:0005488	binding	GO:0005515	protein binding	80
GO:0008150	Biological Process	GO:0008152	metabolic process	GO:0071704	organic substance metabolic process	46		GO:0005575	Cellular Component	GO:0044464	cell part	GO:0044424	intracellular part	79		GO:0003674	Molecular Function	GO:0005488	binding	GO:0005515	protein binding	3
GO:0008150	Biological Process	GO:0008152	metabolic process	GO:0071704	organic substance metabolic process	772		GO:0005575	Cellular Component	GO:0044464	cell part	GO:0044424	intracellular part	27		GO:0003674	Molecular Function	GO:0005488	binding	GO:0005515	protein binding	156
GO:0008150	Biological Process	GO:0008152	metabolic process	GO:0071704	organic substance metabolic process	15350		GO:0005575	Cellular Component	GO:0044464	cell part	GO:0044424	intracellular part	3632		GO:0003674	Molecular Function	GO:0005488	binding	GO:0005515	protein binding	26
GO:0008150	Biological Process	GO:0008152	metabolic process	GO:0071704	organic substance metabolic process	24		GO:0005575	Cellular Component	GO:0044464	cell part	GO:0044424	intracellular part	822		GO:0003674	Molecular Function	GO:0005488	binding	GO:0005515	protein binding	13
GO:0008150	Biological Process	GO:0008152	metabolic process	GO:0071704	organic substance metabolic process	5249		GO:0005575	Cellular Component	GO:0044464	cell part	GO:0044424	intracellular part	59		GO:0003674	Molecular Function	GO:0005488	binding	GO:0005515	protein binding	553
GO:0008150	Biological Process	GO:0008152	metabolic process	GO:0071704	organic substance metabolic process	56		GO:0005575	Cellular Component	GO:0044464	cell part	GO:0044424	intracellular part	835		GO:0003674	Molecular Function	GO:0005488	binding	GO:0005515	protein binding	68
GO:0008150	Biological Process	GO:0008152	metabolic process	GO:0071704	organic substance metabolic process	3608		GO:0005575	Cellular Component	GO:0044464	cell part	GO:0044424	intracellular part	30		GO:0003674	Molecular Function	GO:0005488	binding	GO:0005515	protein binding	18
GO:0008150	Biological Process	GO:0008152	metabolic process	GO:0071704	organic substance metabolic process	5		GO:0005575	Cellular Component	GO:0044464	cell part	GO:0044424	intracellular part	531		GO:0003674	Molecular Function	GO:0005488	binding	GO:0005515	protein binding	1072
GO:0008150	Biological Process	GO:0008152	metabolic process	GO:0071704	organic substance metabolic process	8		GO:0005575	Cellular Component	GO:0044464	cell part	GO:0044424	intracellular part	306		GO:0003674	Molecular Function	GO:0005488	binding	GO:0005515	protein binding	22
GO:0008150	Biological Process	GO:0008152	metabolic process	GO:0071704	organic substance metabolic process	18		GO:0005575	Cellular Component	GO:0044464	cell part	GO:0044424	intracellular part	69		GO:0003674	Molecular Function	GO:0005488	binding	GO:0005515	protein binding	1393
GO:0008150	Biological Process	GO:0008152	metabolic process	GO:0071704	organic substance metabolic process	274		GO:0005575	Cellular Component	GO:0044464	cell part	GO:0044424	intracellular part	20362		GO:0003674	Molecular Function	GO:0005488	binding	GO:0005515	protein binding	1117
GO:0008150	Biological Process	GO:0008152	metabolic process	GO:0071704	organic substance metabolic process	36741		GO:0005575	Cellular Component	GO:0044464	cell part	GO:0044424	intracellular part	51		GO:0003674	Molecular Function	GO:0005488	binding	GO:0005515	protein binding	547
GO:0008150	Biological Process	GO:0008152	metabolic process	GO:0071704	organic substance metabolic process	313		GO:0005575	Cellular Component	GO:0044464	cell part	GO:0044424	intracellular part	20		GO:0003674	Molecular Function	GO:0005488	binding	GO:0005515	protein binding	3
GO:0008150	Biological Process	GO:0008152	metabolic process	GO:0071704	organic substance metabolic process	22865		GO:0005575	Cellular Component	GO:0044464	cell part	GO:0044424	intracellular part	35		GO:0003674	Molecular Function	GO:0005488	binding	GO:0005515	protein binding	693
GO:0008150	Biological Process	GO:0008152	metabolic process	GO:0071704	organic substance metabolic process	54		GO:0005575	Cellular Component	GO:0044464	cell part	GO:0044424	intracellular part	494		GO:0003674	Molecular Function	GO:0005488	binding	GO:0042562	hormone binding	12
GO:0008150	Biological Process	GO:0008152	metabolic process	GO:0071704	organic substance metabolic process	25433		GO:0005575	Cellular Component	GO:0044464	cell part	GO:0044424	intracellular part	556		GO:0003674	Molecular Function	GO:0005488	binding	GO:0001871	pattern binding	64
GO:0008150	Biological Process	GO:0008152	metabolic process	GO:0071704	organic substance metabolic process	4808		GO:0005575	Cellular Component	GO:0044464	cell part	GO:0044424	intracellular part	9823		GO:0003674	Molecular Function	GO:0005488	binding	GO:0033218	amide binding	74
GO:0008150	Biological Process	GO:0008152	metabolic process	GO:0071704	organic substance metabolic process	7100		GO:0005575	Cellular Component	GO:0044464	cell part	GO:0044424	intracellular part	80		GO:0003674	Molecular Function	GO:0005488	binding	GO:0044877	macromolecular complex binding	39
GO:0008150	Biological Process	GO:0008152	metabolic process	GO:0071704	organic substance metabolic process	102		GO:0005575	Cellular Component	GO:0044464	cell part	GO:0044424	intracellular part	151		GO:0003674	Molecular Function	GO:0005488	binding	GO:0044877	macromolecular complex binding	1072
GO:0008150	Biological Process	GO:0008152	metabolic process	GO:0071704	organic substance metabolic process	7		GO:0005575	Cellular Component	GO:0044464	cell part	GO:0044424	intracellular part	14		GO:0003674	Molecular Function	GO:0005488	binding	GO:0044877	macromolecular complex binding	111
GO:0008150	Biological Process	GO:0008152	metabolic process	GO:0071704	organic substance metabolic process	192		GO:0005575	Cellular Component	GO:0044464	cell part	GO:0044424	intracellular part	43		GO:0003674	Molecular Function	GO:0005488	binding	GO:0008289	lipid binding	15
GO:0008150	Biological Process	GO:0008152	metabolic process	GO:0071704	organic substance metabolic process	86		GO:0005575	Cellular Component	GO:0044464	cell part	GO:0044424	intracellular part	15		GO:0003674	Molecular Function	GO:0005488	binding	GO:0008289	lipid binding	8
GO:0008150	Biological Process	GO:0008152	metabolic process	GO:0071704	organic substance metabolic process	3476		GO:0005575	Cellular Component	GO:0044464	cell part	GO:0044424	intracellular part	772		GO:0003674	Molecular Function	GO:0005488	binding	GO:0008289	lipid binding	250
GO:0008150	Biological Process	GO:0008152	metabolic process	GO:0071704	organic substance metabolic process	451		GO:0005575	Cellular Component	GO:0044464	cell part	GO:0044424	intracellular part	2		GO:0003674	Molecular Function	GO:0005488	binding	GO:0097159	organic cyclic compound binding	15348
GO:0008150	Biological Process	GO:0008152	metabolic process	GO:0071704	organic substance metabolic process	4157		GO:0005575	Cellular Component	GO:0044464	cell part	GO:0044424	intracellular part	9842		GO:0003674	Molecular Function	GO:0005488	binding	GO:0097159	organic cyclic compound binding	15929
GO:0008150	Biological Process	GO:0008152	metabolic process	GO:0044238	primary metabolic process	102		GO:0005575	Cellular Component	GO:0044464	cell part	GO:0044424	intracellular part	788		GO:0003674	Molecular Function	GO:0005488	binding	GO:0097159	organic cyclic compound binding	1647
GO:0008150	Biological Process	GO:0008152	metabolic process	GO:0044238	primary metabolic process	22593		GO:0005575	Cellular Component	GO:0044464	cell part	GO:0031975	envelope	1644		GO:0003674	Molecular Function	GO:0005488	binding	GO:0097159	organic cyclic compound binding	7
GO:0008150	Biological Process	GO:0008152	metabolic process	GO:0044238	primary metabolic process	3476		GO:0005575	Cellular Component	GO:0044464	cell part	GO:0031975	envelope	133		GO:0003674	Molecular Function	GO:0005488	binding	GO:0097159	organic cyclic compound binding	8
GO:0008150	Biological Process	GO:0008152	metabolic process	GO:0044238	primary metabolic process	5177		GO:0005575	Cellular Component	GO:0044464	cell part	GO:1990204	oxidoreductase complex	11		GO:0003674	Molecular Function	GO:0005488	binding	GO:0097159	organic cyclic compound binding	19035
GO:0008150	Biological Process	GO:0008152	metabolic process	GO:0044238	primary metabolic process	10559		GO:0005575	Cellular Component	GO:0044464	cell part	GO:1990204	oxidoreductase complex	51		GO:0003674	Molecular Function	GO:0005488	binding	GO:0008144	drug binding	7
GO:0008150	Biological Process	GO:0008152	metabolic process	GO:0044238	primary metabolic process	3608		GO:0005575	Cellular Component	GO:0044464	cell part	GO:1990204	oxidoreductase complex	68		GO:0003674	Molecular Function	GO:0005488	binding	GO:0043167	ion binding	18323
GO:0008150	Biological Process	GO:0008152	metabolic process	GO:0044238	primary metabolic process	19001		GO:0005575	Cellular Component	GO:0044464	cell part	GO:0060187	cell pole	2		GO:0003674	Molecular Function	GO:0005488	binding	GO:0043167	ion binding	15426
GO:0008150	Biological Process	GO:0008152	metabolic process	GO:0044237	cellular metabolic process	73		GO:0005575	Cellular Component	GO:0044464	cell part	GO:0044463	cell projection part	1		GO:0003674	Molecular Function	GO:0005488	binding	GO:1901363	heterocyclic compound binding	15348
GO:0008150	Biological Process	GO:0008152	metabolic process	GO:0044237	cellular metabolic process	27704		GO:0005575	Cellular Component	GO:0044464	cell part	GO:0044463	cell projection part	29		GO:0003674	Molecular Function	GO:0005488	binding	GO:1901363	heterocyclic compound binding	15929
GO:0008150	Biological Process	GO:0008152	metabolic process	GO:0044237	cellular metabolic process	1116		GO:0005575	Cellular Component	GO:0044464	cell part	GO:0044463	cell projection part	87		GO:0003674	Molecular Function	GO:0005488	binding	GO:1901363	heterocyclic compound binding	1647
GO:0008150	Biological Process	GO:0008152	metabolic process	GO:0044237	cellular metabolic process	5		GO:0005575	Cellular Component	GO:0044464	cell part	GO:0044459	plasma membrane part	115		GO:0003674	Molecular Function	GO:0005488	binding	GO:1901363	heterocyclic compound binding	19035
GO:0008150	Biological Process	GO:0008152	metabolic process	GO:0044237	cellular metabolic process	24758		GO:0005575	Cellular Component	GO:0044464	cell part	GO:0044459	plasma membrane part	767		GO:0003674	Molecular Function	GO:0005488	binding	GO:1901363	heterocyclic compound binding	7
GO:0008150	Biological Process	GO:0008152	metabolic process	GO:0044237	cellular metabolic process	12046		GO:0005575	Cellular Component	GO:0044464	cell part	GO:0044459	plasma membrane part	712		GO:0003674	Molecular Function	GO:0005488	binding	GO:0030246	carbohydrate binding	71
GO:0008150	Biological Process	GO:0008152	metabolic process	GO:0044237	cellular metabolic process	21		GO:0005575	Cellular Component	GO:0044464	cell part	GO:0044459	plasma membrane part	43		GO:0003674	Molecular Function	GO:0005488	binding	GO:0030246	carbohydrate binding	64
GO:0008150	Biological Process	GO:0008152	metabolic process	GO:0044237	cellular metabolic process	2838		GO:0005575	Cellular Component	GO:0044464	cell part	GO:0044459	plasma membrane part	3		GO:0003674	Molecular Function	GO:0005488	binding	GO:0051540	metal cluster binding	289
GO:0008150	Biological Process	GO:0008152	metabolic process	GO:0044237	cellular metabolic process	581		GO:0005575	Cellular Component	GO:0044464	cell part	GO:0005622	intracellular	27979		GO:0003674	Molecular Function	GO:0003824	catalytic activity	GO:0019239	deaminase activity	6
GO:0008150	Biological Process	GO:0008152	metabolic process	GO:0044237	cellular metabolic process	2164		GO:0005575	Cellular Component	GO:0044464	cell part	GO:0012505	endomembrane system	49		GO:0003674	Molecular Function	GO:0003824	catalytic activity	GO:0019239	deaminase activity	1
GO:0008150	Biological Process	GO:0008152	metabolic process	GO:0044237	cellular metabolic process	772		GO:0005575	Cellular Component	GO:0044464	cell part	GO:0012505	endomembrane system	210		GO:0003674	Molecular Function	GO:0003824	catalytic activity	GO:0016740	transferase activity	11025
GO:0008150	Biological Process	GO:0008152	metabolic process	GO:0044237	cellular metabolic process	3050		GO:0005575	Cellular Component	GO:0044464	cell part	GO:0012505	endomembrane system	62		GO:0003674	Molecular Function	GO:0003824	catalytic activity	GO:0016740	transferase activity	1232
GO:0008150	Biological Process	GO:0008152	metabolic process	GO:0044237	cellular metabolic process	21927		GO:0005575	Cellular Component	GO:0044464	cell part	GO:0012505	endomembrane system	1046		GO:0003674	Molecular Function	GO:0003824	catalytic activity	GO:0016740	transferase activity	2195
GO:0008150	Biological Process	GO:0008152	metabolic process	GO:0044237	cellular metabolic process	84		GO:0005575	Cellular Component	GO:0044464	cell part	GO:0012505	endomembrane system	563		GO:0003674	Molecular Function	GO:0003824	catalytic activity	GO:0016740	transferase activity	2221
GO:0008150	Biological Process	GO:0008152	metabolic process	GO:0044237	cellular metabolic process	145		GO:0005575	Cellular Component	GO:0044464	cell part	GO:0012505	endomembrane system	266		GO:0003674	Molecular Function	GO:0003824	catalytic activity	GO:0016740	transferase activity	153
GO:0008150	Biological Process	GO:0008152	metabolic process	GO:0044237	cellular metabolic process	1640		GO:0005575	Cellular Component	GO:0044464	cell part	GO:0012505	endomembrane system	27		GO:0003674	Molecular Function	GO:0003824	catalytic activity	GO:0016740	transferase activity	49
GO:0008150	Biological Process	GO:0008152	metabolic process	GO:0044237	cellular metabolic process	394		GO:0005575	Cellular Component	GO:0044464	cell part	GO:0012505	endomembrane system	1000		GO:0003674	Molecular Function	GO:0003824	catalytic activity	GO:0016740	transferase activity	350
GO:0008150	Biological Process	GO:0008152	metabolic process	GO:0044237	cellular metabolic process	199		GO:0005575	Cellular Component	GO:0044464	cell part	GO:0097223	sperm part	6		GO:0003674	Molecular Function	GO:0003824	catalytic activity	GO:0016740	transferase activity	127
GO:0008150	Biological Process	GO:0008152	metabolic process	GO:0044237	cellular metabolic process	10820		GO:0005575	Cellular Component	GO:0044464	cell part	GO:0071944	cell periphery	1246		GO:0003674	Molecular Function	GO:0003824	catalytic activity	GO:0016740	transferase activity	1537
GO:0008150	Biological Process	GO:0008152	metabolic process	GO:0044237	cellular metabolic process	24361		GO:0005575	Cellular Component	GO:0044464	cell part	GO:0071944	cell periphery	652		GO:0003674	Molecular Function	GO:0003824	catalytic activity	GO:0009975	cyclase activity	5
GO:0008150	Biological Process	GO:0008152	metabolic process	GO:0044237	cellular metabolic process	192		GO:0005575	Cellular Component	GO:0044464	cell part	GO:0071944	cell periphery	420		GO:0003674	Molecular Function	GO:0003824	catalytic activity	GO:0016829	lyase activity	677
GO:0008150	Biological Process	GO:0008152	metabolic process	GO:0044237	cellular metabolic process	5		GO:0005575	Cellular Component	GO:0044464	cell part	GO:0030312	external encapsulating structure	114		GO:0003674	Molecular Function	GO:0003824	catalytic activity	GO:0016829	lyase activity	34
GO:0008150	Biological Process	GO:0008152	metabolic process	GO:0044237	cellular metabolic process	7100		GO:0005575	Cellular Component	GO:0044464	cell part	GO:0030312	external encapsulating structure	28		GO:0003674	Molecular Function	GO:0003824	catalytic activity	GO:0016829	lyase activity	747
GO:0008150	Biological Process	GO:0008152	metabolic process	GO:0044237	cellular metabolic process	767		GO:0005575	Cellular Component	GO:0044464	cell part	GO:0097458	neuron part	6		GO:0003674	Molecular Function	GO:0003824	catalytic activity	GO:0016829	lyase activity	89
GO:0008150	Biological Process	GO:0008152	metabolic process	GO:0044237	cellular metabolic process	447		GO:0005575	Cellular Component	GO:0044464	cell part	GO:0005886	plasma membrane	3		GO:0003674	Molecular Function	GO:0003824	catalytic activity	GO:0016829	lyase activity	88
GO:0008150	Biological Process	GO:0008152	metabolic process	GO:0044237	cellular metabolic process	33230		GO:0005575	Cellular Component	GO:0044464	cell part	GO:0005886	plasma membrane	111		GO:0003674	Molecular Function	GO:0003824	catalytic activity	GO:0016853	isomerase activity	154
GO:0008150	Biological Process	GO:0008152	metabolic process	GO:0044237	cellular metabolic process	84		GO:0005575	Cellular Component	GO:0044464	cell part	GO:0005886	plasma membrane	2		GO:0003674	Molecular Function	GO:0003824	catalytic activity	GO:0016853	isomerase activity	170
GO:0008150	Biological Process	GO:0008152	metabolic process	GO:0044237	cellular metabolic process	314		GO:0005575	Cellular Component	GO:0044464	cell part	GO:0005886	plasma membrane	43		GO:0003674	Molecular Function	GO:0003824	catalytic activity	GO:0016853	isomerase activity	255
GO:0008150	Biological Process	GO:0008152	metabolic process	GO:0044237	cellular metabolic process	1027		GO:0005575	Cellular Component	GO:0044464	cell part	GO:0005886	plasma membrane	300		GO:0003674	Molecular Function	GO:0003824	catalytic activity	GO:0016853	isomerase activity	166
GO:0008150	Biological Process	GO:0008152	metabolic process	GO:0044237	cellular metabolic process	4235		GO:0005575	Cellular Component	GO:0044464	cell part	GO:0005886	plasma membrane	1232		GO:0003674	Molecular Function	GO:0003824	catalytic activity	GO:0016853	isomerase activity	178
GO:0008150	Biological Process	GO:0008152	metabolic process	GO:0044237	cellular metabolic process	313		GO:0005575	Cellular Component	GO:0044464	cell part	GO:0005886	plasma membrane	712		GO:0003674	Molecular Function	GO:0003824	catalytic activity	GO:0016853	isomerase activity	42
GO:0008150	Biological Process	GO:0008152	metabolic process	GO:0009892	negative regulation of metabolic process	581		GO:0005575	Cellular Component	GO:0044464	cell part	GO:0005886	plasma membrane	767		GO:0003674	Molecular Function	GO:0003824	catalytic activity	GO:0016491	oxidoreductase activity	248
GO:0008150	Biological Process	GO:0008152	metabolic process	GO:0009892	negative regulation of metabolic process	310		GO:0005575	Cellular Component	GO:0044464	cell part	GO:0005886	plasma membrane	115		GO:0003674	Molecular Function	GO:0003824	catalytic activity	GO:0016491	oxidoreductase activity	737
GO:0008150	Biological Process	GO:0008152	metabolic process	GO:0009892	negative regulation of metabolic process	158		GO:0005575	Cellular Component	GO:0044464	cell part	GO:0030427	site of polarized growth	2		GO:0003674	Molecular Function	GO:0003824	catalytic activity	GO:0016491	oxidoreductase activity	608
GO:0008150	Biological Process	GO:0008152	metabolic process	GO:0009892	negative regulation of metabolic process	642		GO:0005575	Cellular Component	GO:0005623	cell	GO:0044464	cell part	376		GO:0003674	Molecular Function	GO:0003824	catalytic activity	GO:0016491	oxidoreductase activity	690
GO:0008150	Biological Process	GO:0008152	metabolic process	GO:0009892	negative regulation of metabolic process	323		GO:0005575	Cellular Component	GO:0005623	cell	GO:0044464	cell part	1775		GO:0003674	Molecular Function	GO:0003824	catalytic activity	GO:0016491	oxidoreductase activity	12
GO:0008150	Biological Process	GO:0008152	metabolic process	GO:0009892	negative regulation of metabolic process	323		GO:0005575	Cellular Component	GO:0005623	cell	GO:0044464	cell part	114		GO:0003674	Molecular Function	GO:0003824	catalytic activity	GO:0016491	oxidoreductase activity	13
GO:0008150	Biological Process	GO:0008152	metabolic process	GO:0044710	single-organism metabolic process	12330		GO:0005575	Cellular Component	GO:0005623	cell	GO:0044464	cell part	18		GO:0003674	Molecular Function	GO:0003824	catalytic activity	GO:0016491	oxidoreductase activity	516
GO:0008150	Biological Process	GO:0008152	metabolic process	GO:0044710	single-organism metabolic process	2		GO:0005575	Cellular Component	GO:0005623	cell	GO:0044464	cell part	61		GO:0003674	Molecular Function	GO:0003824	catalytic activity	GO:0016491	oxidoreductase activity	358
GO:0008150	Biological Process	GO:0008152	metabolic process	GO:0044710	single-organism metabolic process	3220		GO:0005575	Cellular Component	GO:0005623	cell	GO:0044464	cell part	9		GO:0003674	Molecular Function	GO:0003824	catalytic activity	GO:0016491	oxidoreductase activity	556
GO:0008150	Biological Process	GO:0008152	metabolic process	GO:0044710	single-organism metabolic process	232		GO:0005575	Cellular Component	GO:0005623	cell	GO:0044464	cell part	2		GO:0003674	Molecular Function	GO:0003824	catalytic activity	GO:0016491	oxidoreductase activity	335
GO:0008150	Biological Process	GO:0008152	metabolic process	GO:0044710	single-organism metabolic process	630		GO:0005575	Cellular Component	GO:0005623	cell	GO:0044464	cell part	2		GO:0003674	Molecular Function	GO:0003824	catalytic activity	GO:0016491	oxidoreductase activity	233
GO:0008150	Biological Process	GO:0008152	metabolic process	GO:0044710	single-organism metabolic process	7		GO:0005575	Cellular Component	GO:0005623	cell	GO:0044464	cell part	62		GO:0003674	Molecular Function	GO:0003824	catalytic activity	GO:0016491	oxidoreductase activity	220
GO:0008150	Biological Process	GO:0008152	metabolic process	GO:0044710	single-organism metabolic process	192		GO:0005575	Cellular Component	GO:0005623	cell	GO:0044464	cell part	1246		GO:0003674	Molecular Function	GO:0003824	catalytic activity	GO:0016491	oxidoreductase activity	1265
GO:0008150	Biological Process	GO:0008152	metabolic process	GO:0044710	single-organism metabolic process	2677		GO:0005575	Cellular Component	GO:0005623	cell	GO:0044464	cell part	111		GO:0003674	Molecular Function	GO:0003824	catalytic activity	GO:0016491	oxidoreductase activity	334
GO:0008150	Biological Process	GO:0008152	metabolic process	GO:0044710	single-organism metabolic process	274		GO:0005575	Cellular Component	GO:0005623	cell	GO:0044464	cell part	1		GO:0003674	Molecular Function	GO:0003824	catalytic activity	GO:0016491	oxidoreductase activity	509
GO:0008150	Biological Process	GO:0008152	metabolic process	GO:0044710	single-organism metabolic process	1		GO:0005575	Cellular Component	GO:0005623	cell	GO:0044464	cell part	118		GO:0003674	Molecular Function	GO:0003824	catalytic activity	GO:0016491	oxidoreductase activity	28
GO:0008150	Biological Process	GO:0008152	metabolic process	GO:0044710	single-organism metabolic process	3608		GO:0005575	Cellular Component	GO:0005623	cell	GO:0044464	cell part	27995		GO:0003674	Molecular Function	GO:0003824	catalytic activity	GO:0016491	oxidoreductase activity	16
GO:0008150	Biological Process	GO:0008152	metabolic process	GO:0044710	single-organism metabolic process	7036		GO:0005575	Cellular Component	GO:0005623	cell	GO:0044464	cell part	2822		GO:0003674	Molecular Function	GO:0003824	catalytic activity	GO:0016491	oxidoreductase activity	71
GO:0008150	Biological Process	GO:0008152	metabolic process	GO:0044710	single-organism metabolic process	645		GO:0005575	Cellular Component	GO:0005623	cell	GO:0044464	cell part	27		GO:0003674	Molecular Function	GO:0003824	catalytic activity	GO:0016491	oxidoreductase activity	272
GO:0008150	Biological Process	GO:0008152	metabolic process	GO:0044710	single-organism metabolic process	167		GO:0005575	Cellular Component	GO:0005623	cell	GO:0044464	cell part	2		GO:0003674	Molecular Function	GO:0003824	catalytic activity	GO:0016491	oxidoreductase activity	231
GO:0008150	Biological Process	GO:0008152	metabolic process	GO:0044710	single-organism metabolic process	52		GO:0005575	Cellular Component	GO:0005623	cell	GO:0044464	cell part	27979		GO:0003674	Molecular Function	GO:0003824	catalytic activity	GO:0016491	oxidoreductase activity	742
GO:0008150	Biological Process	GO:0008152	metabolic process	GO:0044710	single-organism metabolic process	772		GO:0005575	Cellular Component	GO:0005623	cell	GO:0044464	cell part	1000		GO:0003674	Molecular Function	GO:0003824	catalytic activity	GO:0016491	oxidoreductase activity	4
GO:0008150	Biological Process	GO:0008152	metabolic process	GO:0044710	single-organism metabolic process	3		GO:0005575	Cellular Component	GO:0005623	cell	GO:0044464	cell part	662		GO:0003674	Molecular Function	GO:0003824	catalytic activity	GO:0016491	oxidoreductase activity	44
GO:0008150	Biological Process	GO:0008152	metabolic process	GO:0044710	single-organism metabolic process	102		GO:0005575	Cellular Component	GO:0005623	cell	GO:0044464	cell part	3067		GO:0003674	Molecular Function	GO:0003824	catalytic activity	GO:0016874	ligase activity	132
GO:0008150	Biological Process	GO:0008152	metabolic process	GO:0044710	single-organism metabolic process	7		GO:0005575	Cellular Component	GO:0005623	cell	GO:0044464	cell part	652		GO:0003674	Molecular Function	GO:0003824	catalytic activity	GO:0016874	ligase activity	150
GO:0008150	Biological Process	GO:0008152	metabolic process	GO:0044710	single-organism metabolic process	1380		GO:0005575	Cellular Component	GO:0005623	cell	GO:0044464	cell part	6		GO:0003674	Molecular Function	GO:0003824	catalytic activity	GO:0016874	ligase activity	12
GO:0008150	Biological Process	GO:0008152	metabolic process	GO:0044710	single-organism metabolic process	54		GO:0005575	Cellular Component	GO:0005623	cell	GO:0044464	cell part	1232		GO:0003674	Molecular Function	GO:0003824	catalytic activity	GO:0016874	ligase activity	590
GO:0008150	Biological Process	GO:0008152	metabolic process	GO:0044710	single-organism metabolic process	2048		GO:0005575	Cellular Component	GO:0005623	cell	GO:1990204	oxidoreductase complex	68		GO:0003674	Molecular Function	GO:0003824	catalytic activity	GO:0016874	ligase activity	604
GO:0008150	Biological Process	GO:0008152	metabolic process	GO:0009893	positive regulation of metabolic process	239		GO:0005575	Cellular Component	GO:0005623	cell	GO:1990204	oxidoreductase complex	51		GO:0003674	Molecular Function	GO:0003824	catalytic activity	GO:0016874	ligase activity	30
GO:0008150	Biological Process	GO:0008152	metabolic process	GO:0009893	positive regulation of metabolic process	767		GO:0005575	Cellular Component	GO:0005623	cell	GO:1990204	oxidoreductase complex	11		GO:0003674	Molecular Function	GO:0003824	catalytic activity	GO:0016787	hydrolase activity	6
GO:0008150	Biological Process	GO:0008152	metabolic process	GO:0009893	positive regulation of metabolic process	239		GO:0005575	Cellular Component	GO:0043226	organelle	GO:0043227	membrane-bounded organelle	14537		GO:0003674	Molecular Function	GO:0003824	catalytic activity	GO:0016787	hydrolase activity	6283
GO:0008150	Biological Process	GO:0008152	metabolic process	GO:0009893	positive regulation of metabolic process	337		GO:0005575	Cellular Component	GO:0043226	organelle	GO:0043227	membrane-bounded organelle	530		GO:0003674	Molecular Function	GO:0003824	catalytic activity	GO:0016787	hydrolase activity	4233
GO:0008150	Biological Process	GO:0008152	metabolic process	GO:0009893	positive regulation of metabolic process	59		GO:0005575	Cellular Component	GO:0043226	organelle	GO:0043227	membrane-bounded organelle	143		GO:0003674	Molecular Function	GO:0003824	catalytic activity	GO:0016787	hydrolase activity	1486
GO:0008150	Biological Process	GO:0008152	metabolic process	GO:0009893	positive regulation of metabolic process	440		GO:0005575	Cellular Component	GO:0043226	organelle	GO:0043227	membrane-bounded organelle	3167		GO:0003674	Molecular Function	GO:0003824	catalytic activity	GO:0016787	hydrolase activity	17
GO:0008150	Biological Process	GO:0008152	metabolic process	GO:0009056	catabolic process	2048		GO:0005575	Cellular Component	GO:0043226	organelle	GO:0043227	membrane-bounded organelle	1644		GO:0003674	Molecular Function	GO:0003824	catalytic activity	GO:0016787	hydrolase activity	20
GO:0008150	Biological Process	GO:0008152	metabolic process	GO:0009056	catabolic process	694		GO:0005575	Cellular Component	GO:0043226	organelle	GO:0043229	intracellular organelle	11344		GO:0003674	Molecular Function	GO:0003824	catalytic activity	GO:0016787	hydrolase activity	27
GO:0008150	Biological Process	GO:0008152	metabolic process	GO:0009056	catabolic process	440		GO:0005575	Cellular Component	GO:0043226	organelle	GO:0043229	intracellular organelle	14537		GO:0003674	Molecular Function	GO:0003824	catalytic activity	GO:0016787	hydrolase activity	5
GO:0008150	Biological Process	GO:0008152	metabolic process	GO:0009056	catabolic process	4157		GO:0005575	Cellular Component	GO:0043226	organelle	GO:0043229	intracellular organelle	8721		GO:0003674	Molecular Function	GO:0003824	catalytic activity	GO:0016787	hydrolase activity	2223
GO:0008150	Biological Process	GO:0008152	metabolic process	GO:0009056	catabolic process	158		GO:0005575	Cellular Component	GO:0043226	organelle	GO:0043229	intracellular organelle	579		GO:0003674	Molecular Function	GO:0003824	catalytic activity	GO:0016787	hydrolase activity	57
GO:0008150	Biological Process	GO:0008152	metabolic process	GO:0009056	catabolic process	4235		GO:0005575	Cellular Component	GO:0043226	organelle	GO:0043228	non-membrane-bounded organelle	87		GO:0003674	Molecular Function	GO:0003824	catalytic activity	GO:0016787	hydrolase activity	349
GO:0008150	Biological Process	GO:0008152	metabolic process	GO:0019222	regulation of metabolic process	10689		GO:0005575	Cellular Component	GO:0043226	organelle	GO:0043228	non-membrane-bounded organelle	8721		GO:0003674	Molecular Function	GO:0003824	catalytic activity	GO:0016787	hydrolase activity	4380
GO:0008150	Biological Process	GO:0008152	metabolic process	GO:0019222	regulation of metabolic process	1077		GO:0005575	Cellular Component	GO:0043226	organelle	GO:0005929	cilium	1
GO:0008150	Biological Process	GO:0008152	metabolic process	GO:0019222	regulation of metabolic process	10559		GO:0005575	Cellular Component	GO:0043226	organelle	GO:0005929	cilium	29
GO:0008150	Biological Process	GO:0008152	metabolic process	GO:0019222	regulation of metabolic process	9302		GO:0005575	Cellular Component	GO:0043226	organelle	GO:0005929	cilium	14
GO:0008150	Biological Process	GO:0008152	metabolic process	GO:0019222	regulation of metabolic process	838		GO:0005575	Cellular Component	GO:0043226	organelle	GO:0005929	cilium	6
GO:0008150	Biological Process	GO:0008152	metabolic process	GO:0019222	regulation of metabolic process	9973		GO:0005575	Cellular Component	GO:0043226	organelle	GO:0031982	vesicle	579
GO:0008150	Biological Process	GO:0008152	metabolic process	GO:0019222	regulation of metabolic process	10820		GO:0005575	Cellular Component	GO:0043226	organelle	GO:0031982	vesicle	530
GO:0008150	Biological Process	GO:0008152	metabolic process	GO:0019222	regulation of metabolic process	870		GO:0005575	Cellular Component	GO:0043226	organelle	GO:0044422	organelle part	25
GO:0008150	Biological Process	GO:0008152	metabolic process	GO:0019222	regulation of metabolic process	694		GO:0005575	Cellular Component	GO:0043226	organelle	GO:0044422	organelle part	67
GO:0008150	Biological Process	GO:0008152	metabolic process	GO:0098754	detoxification	59		GO:0005575	Cellular Component	GO:0043226	organelle	GO:0044422	organelle part	540
GO:0008150	Biological Process	GO:0008152	metabolic process	GO:0006807	nitrogen compound metabolic process	27704		GO:0005575	Cellular Component	GO:0043226	organelle	GO:0044422	organelle part	2888
GO:0008150	Biological Process	GO:0008152	metabolic process	GO:0006807	nitrogen compound metabolic process	323		GO:0005575	Cellular Component	GO:0043226	organelle	GO:0044422	organelle part	87
GO:0008150	Biological Process	GO:0008152	metabolic process	GO:0006807	nitrogen compound metabolic process	90		GO:0005575	Cellular Component	GO:0043226	organelle	GO:0044422	organelle part	3167
GO:0008150	Biological Process	GO:0008152	metabolic process	GO:0006807	nitrogen compound metabolic process	50		GO:0005575	Cellular Component	GO:0043226	organelle	GO:0044422	organelle part	5
GO:0008150	Biological Process	GO:0008152	metabolic process	GO:0006807	nitrogen compound metabolic process	9973		GO:0005575	Cellular Component	GO:0043226	organelle	GO:0044422	organelle part	11344
GO:0008150	Biological Process	GO:0008152	metabolic process	GO:0006807	nitrogen compound metabolic process	15350		GO:0005575	Cellular Component	GO:0043226	organelle	GO:0044422	organelle part	29
GO:0008150	Biological Process	GO:0008152	metabolic process	GO:0006807	nitrogen compound metabolic process	239		GO:0005575	Cellular Component	GO:0043226	organelle	GO:0000313	organellar ribosome	37
GO:0008150	Biological Process	GO:0008152	metabolic process	GO:0006807	nitrogen compound metabolic process	57		GO:0005575	Cellular Component	GO:0043226	organelle	GO:0000313	organellar ribosome	37
GO:0008150	Biological Process	GO:0008152	metabolic process	GO:0044033	multi-organism metabolic process	180
GO:0008150	Biological Process	GO:0008152	metabolic process	GO:0044033	multi-organism metabolic process	19
GO:0008150	Biological Process	GO:0044699	single-organism process	GO:0008283	cell proliferation	64
GO:0008150	Biological Process	GO:0044699	single-organism process	GO:0044710	single-organism metabolic process	3220
GO:0008150	Biological Process	GO:0044699	single-organism process	GO:0044710	single-organism metabolic process	232
GO:0008150	Biological Process	GO:0044699	single-organism process	GO:0044710	single-organism metabolic process	12330
GO:0008150	Biological Process	GO:0044699	single-organism process	GO:0044710	single-organism metabolic process	2
GO:0008150	Biological Process	GO:0044699	single-organism process	GO:0044710	single-organism metabolic process	274
GO:0008150	Biological Process	GO:0044699	single-organism process	GO:0044710	single-organism metabolic process	1
GO:0008150	Biological Process	GO:0044699	single-organism process	GO:0044710	single-organism metabolic process	192
GO:0008150	Biological Process	GO:0044699	single-organism process	GO:0044710	single-organism metabolic process	7
GO:0008150	Biological Process	GO:0044699	single-organism process	GO:0044710	single-organism metabolic process	630
GO:0008150	Biological Process	GO:0044699	single-organism process	GO:0044710	single-organism metabolic process	2677
GO:0008150	Biological Process	GO:0044699	single-organism process	GO:0044710	single-organism metabolic process	772
GO:0008150	Biological Process	GO:0044699	single-organism process	GO:0044710	single-organism metabolic process	3608
GO:0008150	Biological Process	GO:0044699	single-organism process	GO:0044710	single-organism metabolic process	645
GO:0008150	Biological Process	GO:0044699	single-organism process	GO:0044710	single-organism metabolic process	7036
GO:0008150	Biological Process	GO:0044699	single-organism process	GO:0044710	single-organism metabolic process	52
GO:0008150	Biological Process	GO:0044699	single-organism process	GO:0044710	single-organism metabolic process	167
GO:0008150	Biological Process	GO:0044699	single-organism process	GO:0044710	single-organism metabolic process	54
GO:0008150	Biological Process	GO:0044699	single-organism process	GO:0044710	single-organism metabolic process	2048
GO:0008150	Biological Process	GO:0044699	single-organism process	GO:0044710	single-organism metabolic process	102
GO:0008150	Biological Process	GO:0044699	single-organism process	GO:0044710	single-organism metabolic process	3
GO:0008150	Biological Process	GO:0044699	single-organism process	GO:0044710	single-organism metabolic process	1380
GO:0008150	Biological Process	GO:0044699	single-organism process	GO:0044710	single-organism metabolic process	7
GO:0008150	Biological Process	GO:0044699	single-organism process	GO:0044767	single-organism developmental process	2
GO:0008150	Biological Process	GO:0044699	single-organism process	GO:0044767	single-organism developmental process	2
GO:0008150	Biological Process	GO:0044699	single-organism process	GO:0044767	single-organism developmental process	70
GO:0008150	Biological Process	GO:0044699	single-organism process	GO:0044767	single-organism developmental process	1456
GO:0008150	Biological Process	GO:0044699	single-organism process	GO:0044767	single-organism developmental process	2
GO:0008150	Biological Process	GO:0044699	single-organism process	GO:0044767	single-organism developmental process	138
GO:0008150	Biological Process	GO:0044699	single-organism process	GO:0044767	single-organism developmental process	1974
GO:0008150	Biological Process	GO:0044699	single-organism process	GO:0044767	single-organism developmental process	55
GO:0008150	Biological Process	GO:0044699	single-organism process	GO:0044767	single-organism developmental process	1
GO:0008150	Biological Process	GO:0044699	single-organism process	GO:0044767	single-organism developmental process	876
GO:0008150	Biological Process	GO:0044699	single-organism process	GO:0044767	single-organism developmental process	20
GO:0008150	Biological Process	GO:0044699	single-organism process	GO:0044767	single-organism developmental process	55
GO:0008150	Biological Process	GO:0044699	single-organism process	GO:0044767	single-organism developmental process	23
GO:0008150	Biological Process	GO:0044699	single-organism process	GO:0044767	single-organism developmental process	6
GO:0008150	Biological Process	GO:0044699	single-organism process	GO:0044767	single-organism developmental process	86
GO:0008150	Biological Process	GO:0044699	single-organism process	GO:0044767	single-organism developmental process	10
GO:0008150	Biological Process	GO:0044699	single-organism process	GO:0044767	single-organism developmental process	51
GO:0008150	Biological Process	GO:0044699	single-organism process	GO:0044767	single-organism developmental process	65
GO:0008150	Biological Process	GO:0044699	single-organism process	GO:0044767	single-organism developmental process	20
GO:0008150	Biological Process	GO:0044699	single-organism process	GO:0044767	single-organism developmental process	1
GO:0008150	Biological Process	GO:0044699	single-organism process	GO:0044767	single-organism developmental process	2
GO:0008150	Biological Process	GO:0044699	single-organism process	GO:0044767	single-organism developmental process	93
GO:0008150	Biological Process	GO:0044699	single-organism process	GO:0044767	single-organism developmental process	55
GO:0008150	Biological Process	GO:0044699	single-organism process	GO:0044767	single-organism developmental process	7
GO:0008150	Biological Process	GO:0044699	single-organism process	GO:0044767	single-organism developmental process	1
GO:0008150	Biological Process	GO:0044699	single-organism process	GO:0044767	single-organism developmental process	2
GO:0008150	Biological Process	GO:0044699	single-organism process	GO:0044767	single-organism developmental process	4
GO:0008150	Biological Process	GO:0044699	single-organism process	GO:0044767	single-organism developmental process	10
GO:0008150	Biological Process	GO:0044699	single-organism process	GO:0044767	single-organism developmental process	23
GO:0008150	Biological Process	GO:0044699	single-organism process	GO:0044767	single-organism developmental process	15
GO:0008150	Biological Process	GO:0044699	single-organism process	GO:0044767	single-organism developmental process	16
GO:0008150	Biological Process	GO:0044699	single-organism process	GO:0044767	single-organism developmental process	7
GO:0008150	Biological Process	GO:0044699	single-organism process	GO:0044767	single-organism developmental process	1
GO:0008150	Biological Process	GO:0044699	single-organism process	GO:0044767	single-organism developmental process	1
GO:0008150	Biological Process	GO:0044699	single-organism process	GO:0044767	single-organism developmental process	12
GO:0008150	Biological Process	GO:0044699	single-organism process	GO:0044767	single-organism developmental process	1
GO:0008150	Biological Process	GO:0044699	single-organism process	GO:0044767	single-organism developmental process	1
GO:0008150	Biological Process	GO:0044699	single-organism process	GO:0044707	single-multicellular organism process	120
GO:0008150	Biological Process	GO:0044699	single-organism process	GO:0044707	single-multicellular organism process	2
GO:0008150	Biological Process	GO:0044699	single-organism process	GO:0044707	single-multicellular organism process	1
GO:0008150	Biological Process	GO:0044699	single-organism process	GO:0044707	single-multicellular organism process	15
GO:0008150	Biological Process	GO:0044699	single-organism process	GO:0044707	single-multicellular organism process	15
GO:0008150	Biological Process	GO:0044699	single-organism process	GO:0044707	single-multicellular organism process	2
GO:0008150	Biological Process	GO:0044699	single-organism process	GO:0044707	single-multicellular organism process	2
GO:0008150	Biological Process	GO:0044699	single-organism process	GO:0044707	single-multicellular organism process	52
GO:0008150	Biological Process	GO:0044699	single-organism process	GO:0044707	single-multicellular organism process	15
GO:0008150	Biological Process	GO:0044699	single-organism process	GO:0044707	single-multicellular organism process	411
GO:0008150	Biological Process	GO:0044699	single-organism process	GO:0044707	single-multicellular organism process	247
GO:0008150	Biological Process	GO:0044699	single-organism process	GO:0044707	single-multicellular organism process	11
GO:0008150	Biological Process	GO:0044699	single-organism process	GO:0044707	single-multicellular organism process	19
GO:0008150	Biological Process	GO:0044699	single-organism process	GO:0044707	single-multicellular organism process	2
GO:0008150	Biological Process	GO:0044699	single-organism process	GO:0044707	single-multicellular organism process	1456
GO:0008150	Biological Process	GO:0044699	single-organism process	GO:0044707	single-multicellular organism process	411
GO:0008150	Biological Process	GO:0044699	single-organism process	GO:0044707	single-multicellular organism process	1974
GO:0008150	Biological Process	GO:0044699	single-organism process	GO:0098602	single organism cell adhesion	11
GO:0008150	Biological Process	GO:0044699	single-organism process	GO:0044763	single-organism cellular process	177
GO:0008150	Biological Process	GO:0044699	single-organism process	GO:0044763	single-organism cellular process	12
GO:0008150	Biological Process	GO:0044699	single-organism process	GO:0044763	single-organism cellular process	2364
GO:0008150	Biological Process	GO:0044699	single-organism process	GO:0044763	single-organism cellular process	62
GO:0008150	Biological Process	GO:0044699	single-organism process	GO:0044763	single-organism cellular process	942
GO:0008150	Biological Process	GO:0044699	single-organism process	GO:0044763	single-organism cellular process	1133
GO:0008150	Biological Process	GO:0044699	single-organism process	GO:0044763	single-organism cellular process	645
GO:0008150	Biological Process	GO:0044699	single-organism process	GO:0044763	single-organism cellular process	3
GO:0008150	Biological Process	GO:0044699	single-organism process	GO:0044763	single-organism cellular process	1
GO:0008150	Biological Process	GO:0044699	single-organism process	GO:0044763	single-organism cellular process	74
GO:0008150	Biological Process	GO:0044699	single-organism process	GO:0044763	single-organism cellular process	20
GO:0008150	Biological Process	GO:0044699	single-organism process	GO:0044763	single-organism cellular process	63
GO:0008150	Biological Process	GO:0044699	single-organism process	GO:0044763	single-organism cellular process	278
GO:0008150	Biological Process	GO:0044699	single-organism process	GO:0044763	single-organism cellular process	7
GO:0008150	Biological Process	GO:0044699	single-organism process	GO:0044763	single-organism cellular process	168
GO:0008150	Biological Process	GO:0044699	single-organism process	GO:0044763	single-organism cellular process	30
GO:0008150	Biological Process	GO:0044699	single-organism process	GO:0044763	single-organism cellular process	427
GO:0008150	Biological Process	GO:0044699	single-organism process	GO:0044763	single-organism cellular process	67
GO:0008150	Biological Process	GO:0044699	single-organism process	GO:0044763	single-organism cellular process	3050
GO:0008150	Biological Process	GO:0044699	single-organism process	GO:0044763	single-organism cellular process	1
GO:0008150	Biological Process	GO:0044699	single-organism process	GO:0044763	single-organism cellular process	7100
GO:0008150	Biological Process	GO:0044699	single-organism process	GO:0044763	single-organism cellular process	836
GO:0008150	Biological Process	GO:0044699	single-organism process	GO:0044763	single-organism cellular process	302
GO:0008150	Biological Process	GO:0044699	single-organism process	GO:0044763	single-organism cellular process	138
GO:0008150	Biological Process	GO:0044699	single-organism process	GO:0044763	single-organism cellular process	20
GO:0008150	Biological Process	GO:0044699	single-organism process	GO:0044763	single-organism cellular process	5
GO:0008150	Biological Process	GO:0044699	single-organism process	GO:0044763	single-organism cellular process	806
GO:0008150	Biological Process	GO:0044699	single-organism process	GO:0044763	single-organism cellular process	1643
GO:0008150	Biological Process	GO:0044699	single-organism process	GO:0044763	single-organism cellular process	66
GO:0008150	Biological Process	GO:0044699	single-organism process	GO:0044763	single-organism cellular process	614
GO:0008150	Biological Process	GO:0044699	single-organism process	GO:0044763	single-organism cellular process	441
GO:0008150	Biological Process	GO:0044699	single-organism process	GO:0044763	single-organism cellular process	130
GO:0008150	Biological Process	GO:0044699	single-organism process	GO:0044763	single-organism cellular process	5297
GO:0008150	Biological Process	GO:0044699	single-organism process	GO:0044763	single-organism cellular process	26
GO:0008150	Biological Process	GO:0044699	single-organism process	GO:0044763	single-organism cellular process	21
GO:0008150	Biological Process	GO:0044699	single-organism process	GO:0044763	single-organism cellular process	38
GO:0008150	Biological Process	GO:0044699	single-organism process	GO:0044763	single-organism cellular process	35
GO:0008150	Biological Process	GO:0044699	single-organism process	GO:0044763	single-organism cellular process	1
GO:0008150	Biological Process	GO:0044699	single-organism process	GO:0044763	single-organism cellular process	8855
GO:0008150	Biological Process	GO:0044699	single-organism process	GO:0044763	single-organism cellular process	2444
GO:0008150	Biological Process	GO:0044699	single-organism process	GO:0044763	single-organism cellular process	131
GO:0008150	Biological Process	GO:0044699	single-organism process	GO:0044763	single-organism cellular process	313
GO:0008150	Biological Process	GO:0044699	single-organism process	GO:0044763	single-organism cellular process	277
GO:0008150	Biological Process	GO:0044699	single-organism process	GO:0044763	single-organism cellular process	282
GO:0008150	Biological Process	GO:0044699	single-organism process	GO:0044763	single-organism cellular process	44
GO:0008150	Biological Process	GO:0044699	single-organism process	GO:0044763	single-organism cellular process	63
GO:0008150	Biological Process	GO:0044699	single-organism process	GO:0044763	single-organism cellular process	593
GO:0008150	Biological Process	GO:0044699	single-organism process	GO:0044763	single-organism cellular process	148
GO:0008150	Biological Process	GO:0044699	single-organism process	GO:0044763	single-organism cellular process	337
GO:0008150	Biological Process	GO:0044699	single-organism process	GO:0044763	single-organism cellular process	876
GO:0008150	Biological Process	GO:0044699	single-organism process	GO:0044763	single-organism cellular process	175
GO:0008150	Biological Process	GO:0044699	single-organism process	GO:0044763	single-organism cellular process	3
GO:0008150	Biological Process	GO:0044699	single-organism process	GO:0044763	single-organism cellular process	1004
GO:0008150	Biological Process	GO:0044699	single-organism process	GO:0044763	single-organism cellular process	592
GO:0008150	Biological Process	GO:0044699	single-organism process	GO:0044763	single-organism cellular process	412
GO:0008150	Biological Process	GO:0044699	single-organism process	GO:0044763	single-organism cellular process	772
GO:0008150	Biological Process	GO:0044699	single-organism process	GO:0044763	single-organism cellular process	1838
GO:0008150	Biological Process	GO:0044699	single-organism process	GO:0044763	single-organism cellular process	483
GO:0008150	Biological Process	GO:0044699	single-organism process	GO:0044763	single-organism cellular process	52
GO:0008150	Biological Process	GO:0044699	single-organism process	GO:0044763	single-organism cellular process	15
GO:0008150	Biological Process	GO:0044699	single-organism process	GO:0044763	single-organism cellular process	819
GO:0008150	Biological Process	GO:0044699	single-organism process	GO:0044763	single-organism cellular process	51
GO:0008150	Biological Process	GO:0044699	single-organism process	GO:0044763	single-organism cellular process	274
GO:0008150	Biological Process	GO:0044699	single-organism process	GO:0044763	single-organism cellular process	145
GO:0008150	Biological Process	GO:0044699	single-organism process	GO:0044763	single-organism cellular process	1031
GO:0008150	Biological Process	GO:0044699	single-organism process	GO:0044763	single-organism cellular process	11
GO:0008150	Biological Process	GO:0044699	single-organism process	GO:0044763	single-organism cellular process	192
GO:0008150	Biological Process	GO:0044699	single-organism process	GO:0044763	single-organism cellular process	100
GO:0008150	Biological Process	GO:0044699	single-organism process	GO:0044763	single-organism cellular process	1069
GO:0008150	Biological Process	GO:0044699	single-organism process	GO:0044763	single-organism cellular process	166
GO:0008150	Biological Process	GO:0044699	single-organism process	GO:0044763	single-organism cellular process	11
GO:0008150	Biological Process	GO:0044699	single-organism process	GO:0016265	death	441
GO:0008150	Biological Process	GO:0044699	single-organism process	GO:0044702	single organism reproductive process	1
GO:0008150	Biological Process	GO:0044699	single-organism process	GO:0044702	single organism reproductive process	1
GO:0008150	Biological Process	GO:0044699	single-organism process	GO:0044702	single organism reproductive process	6
GO:0008150	Biological Process	GO:0044699	single-organism process	GO:0044702	single organism reproductive process	1
GO:0008150	Biological Process	GO:0044699	single-organism process	GO:0044702	single organism reproductive process	2
GO:0008150	Biological Process	GO:0044699	single-organism process	GO:0044702	single organism reproductive process	86
GO:0008150	Biological Process	GO:0044699	single-organism process	GO:0044702	single organism reproductive process	86
GO:0008150	Biological Process	GO:0044699	single-organism process	GO:0044702	single organism reproductive process	1
GO:0008150	Biological Process	GO:0044699	single-organism process	GO:0044702	single organism reproductive process	109
GO:0008150	Biological Process	GO:0044699	single-organism process	GO:0044702	single organism reproductive process	198
GO:0008150	Biological Process	GO:0044699	single-organism process	GO:0044702	single organism reproductive process	11
GO:0008150	Biological Process	GO:0044699	single-organism process	GO:0044702	single organism reproductive process	11
GO:0008150	Biological Process	GO:0044699	single-organism process	GO:0044702	single organism reproductive process	4
GO:0008150	Biological Process	GO:0044699	single-organism process	GO:0044702	single organism reproductive process	97
GO:0008150	Biological Process	GO:0044699	single-organism process	GO:0044702	single organism reproductive process	1
GO:0008150	Biological Process	GO:0044699	single-organism process	GO:0044702	single organism reproductive process	6
GO:0008150	Biological Process	GO:0044699	single-organism process	GO:0044708	single-organism behavior	15
GO:0008150	Biological Process	GO:0044699	single-organism process	GO:0043473	pigmentation	3
GO:0008150	Biological Process	GO:0044699	single-organism process	GO:1902578	single-organism localization	77
GO:0008150	Biological Process	GO:0044699	single-organism process	GO:1902578	single-organism localization	1174
GO:0008150	Biological Process	GO:0044699	single-organism process	GO:1902578	single-organism localization	138
GO:0008150	Biological Process	GO:0044699	single-organism process	GO:1902578	single-organism localization	16
GO:0008150	Biological Process	GO:0044699	single-organism process	GO:1902578	single-organism localization	12047
GO:0008150	Biological Process	GO:0044699	single-organism process	GO:0044700	single organism signaling	4298
GO:0008150	Biological Process	GO:0044699	single-organism process	GO:0044700	single organism signaling	37
GO:0008150	Biological Process	GO:0044699	single-organism process	GO:0044700	single organism signaling	192
GO:0008150	Biological Process	GO:0044699	single-organism process	GO:0044700	single organism signaling	162
GO:0008150	Biological Process	GO:0009987	cellular process	GO:0051716	cellular response to stimulus	229
GO:0008150	Biological Process	GO:0009987	cellular process	GO:0051716	cellular response to stimulus	4
GO:0008150	Biological Process	GO:0009987	cellular process	GO:0051716	cellular response to stimulus	607
GO:0008150	Biological Process	GO:0009987	cellular process	GO:0044763	single-organism cellular process	806
GO:0008150	Biological Process	GO:0009987	cellular process	GO:0044763	single-organism cellular process	1643
GO:0008150	Biological Process	GO:0009987	cellular process	GO:0044763	single-organism cellular process	138
GO:0008150	Biological Process	GO:0009987	cellular process	GO:0044763	single-organism cellular process	302
GO:0008150	Biological Process	GO:0009987	cellular process	GO:0044763	single-organism cellular process	20
GO:0008150	Biological Process	GO:0009987	cellular process	GO:0044763	single-organism cellular process	5
GO:0008150	Biological Process	GO:0009987	cellular process	GO:0044763	single-organism cellular process	836
GO:0008150	Biological Process	GO:0009987	cellular process	GO:0044763	single-organism cellular process	67
GO:0008150	Biological Process	GO:0009987	cellular process	GO:0044763	single-organism cellular process	7100
GO:0008150	Biological Process	GO:0009987	cellular process	GO:0044763	single-organism cellular process	1
GO:0008150	Biological Process	GO:0009987	cellular process	GO:0044763	single-organism cellular process	3050
GO:0008150	Biological Process	GO:0009987	cellular process	GO:0044763	single-organism cellular process	30
GO:0008150	Biological Process	GO:0009987	cellular process	GO:0044763	single-organism cellular process	427
GO:0008150	Biological Process	GO:0009987	cellular process	GO:0044763	single-organism cellular process	20
GO:0008150	Biological Process	GO:0009987	cellular process	GO:0044763	single-organism cellular process	168
GO:0008150	Biological Process	GO:0009987	cellular process	GO:0044763	single-organism cellular process	7
GO:0008150	Biological Process	GO:0009987	cellular process	GO:0044763	single-organism cellular process	278
GO:0008150	Biological Process	GO:0009987	cellular process	GO:0044763	single-organism cellular process	63
GO:0008150	Biological Process	GO:0009987	cellular process	GO:0044763	single-organism cellular process	1133
GO:0008150	Biological Process	GO:0009987	cellular process	GO:0044763	single-organism cellular process	74
GO:0008150	Biological Process	GO:0009987	cellular process	GO:0044763	single-organism cellular process	1
GO:0008150	Biological Process	GO:0009987	cellular process	GO:0044763	single-organism cellular process	3
GO:0008150	Biological Process	GO:0009987	cellular process	GO:0044763	single-organism cellular process	645
GO:0008150	Biological Process	GO:0009987	cellular process	GO:0044763	single-organism cellular process	2364
GO:0008150	Biological Process	GO:0009987	cellular process	GO:0044763	single-organism cellular process	12
GO:0008150	Biological Process	GO:0009987	cellular process	GO:0044763	single-organism cellular process	177
GO:0008150	Biological Process	GO:0009987	cellular process	GO:0044763	single-organism cellular process	942
GO:0008150	Biological Process	GO:0009987	cellular process	GO:0044763	single-organism cellular process	62
GO:0008150	Biological Process	GO:0009987	cellular process	GO:0044763	single-organism cellular process	166
GO:0008150	Biological Process	GO:0009987	cellular process	GO:0044763	single-organism cellular process	1069
GO:0008150	Biological Process	GO:0009987	cellular process	GO:0044763	single-organism cellular process	100
GO:0008150	Biological Process	GO:0009987	cellular process	GO:0044763	single-organism cellular process	11
GO:0008150	Biological Process	GO:0009987	cellular process	GO:0044763	single-organism cellular process	274
GO:0008150	Biological Process	GO:0009987	cellular process	GO:0044763	single-organism cellular process	51
GO:0008150	Biological Process	GO:0009987	cellular process	GO:0044763	single-organism cellular process	192
GO:0008150	Biological Process	GO:0009987	cellular process	GO:0044763	single-organism cellular process	11
GO:0008150	Biological Process	GO:0009987	cellular process	GO:0044763	single-organism cellular process	1031
GO:0008150	Biological Process	GO:0009987	cellular process	GO:0044763	single-organism cellular process	145
GO:0008150	Biological Process	GO:0009987	cellular process	GO:0044763	single-organism cellular process	483
GO:0008150	Biological Process	GO:0009987	cellular process	GO:0044763	single-organism cellular process	1838
GO:0008150	Biological Process	GO:0009987	cellular process	GO:0044763	single-organism cellular process	772
GO:0008150	Biological Process	GO:0009987	cellular process	GO:0044763	single-organism cellular process	412
GO:0008150	Biological Process	GO:0009987	cellular process	GO:0044763	single-organism cellular process	592
GO:0008150	Biological Process	GO:0009987	cellular process	GO:0044763	single-organism cellular process	1004
GO:0008150	Biological Process	GO:0009987	cellular process	GO:0044763	single-organism cellular process	819
GO:0008150	Biological Process	GO:0009987	cellular process	GO:0044763	single-organism cellular process	15
GO:0008150	Biological Process	GO:0009987	cellular process	GO:0044763	single-organism cellular process	52
GO:0008150	Biological Process	GO:0009987	cellular process	GO:0044763	single-organism cellular process	876
GO:0008150	Biological Process	GO:0009987	cellular process	GO:0044763	single-organism cellular process	337
GO:0008150	Biological Process	GO:0009987	cellular process	GO:0044763	single-organism cellular process	3
GO:0008150	Biological Process	GO:0009987	cellular process	GO:0044763	single-organism cellular process	175
GO:0008150	Biological Process	GO:0009987	cellular process	GO:0044763	single-organism cellular process	44
GO:0008150	Biological Process	GO:0009987	cellular process	GO:0044763	single-organism cellular process	148
GO:0008150	Biological Process	GO:0009987	cellular process	GO:0044763	single-organism cellular process	593
GO:0008150	Biological Process	GO:0009987	cellular process	GO:0044763	single-organism cellular process	63
GO:0008150	Biological Process	GO:0009987	cellular process	GO:0044763	single-organism cellular process	313
GO:0008150	Biological Process	GO:0009987	cellular process	GO:0044763	single-organism cellular process	131
GO:0008150	Biological Process	GO:0009987	cellular process	GO:0044763	single-organism cellular process	2444
GO:0008150	Biological Process	GO:0009987	cellular process	GO:0044763	single-organism cellular process	8855
GO:0008150	Biological Process	GO:0009987	cellular process	GO:0044763	single-organism cellular process	282
GO:0008150	Biological Process	GO:0009987	cellular process	GO:0044763	single-organism cellular process	277
GO:0008150	Biological Process	GO:0009987	cellular process	GO:0044763	single-organism cellular process	26
GO:0008150	Biological Process	GO:0009987	cellular process	GO:0044763	single-organism cellular process	5297
GO:0008150	Biological Process	GO:0009987	cellular process	GO:0044763	single-organism cellular process	1
GO:0008150	Biological Process	GO:0009987	cellular process	GO:0044763	single-organism cellular process	35
GO:0008150	Biological Process	GO:0009987	cellular process	GO:0044763	single-organism cellular process	38
GO:0008150	Biological Process	GO:0009987	cellular process	GO:0044763	single-organism cellular process	21
GO:0008150	Biological Process	GO:0009987	cellular process	GO:0044763	single-organism cellular process	66
GO:0008150	Biological Process	GO:0009987	cellular process	GO:0044763	single-organism cellular process	130
GO:0008150	Biological Process	GO:0009987	cellular process	GO:0044763	single-organism cellular process	441
GO:0008150	Biological Process	GO:0009987	cellular process	GO:0044763	single-organism cellular process	614
GO:0008150	Biological Process	GO:0009987	cellular process	GO:0050794	regulation of cellular process	64
GO:0008150	Biological Process	GO:0009987	cellular process	GO:0050794	regulation of cellular process	340
GO:0008150	Biological Process	GO:0009987	cellular process	GO:0050794	regulation of cellular process	93
GO:0008150	Biological Process	GO:0009987	cellular process	GO:0050794	regulation of cellular process	91
GO:0008150	Biological Process	GO:0009987	cellular process	GO:0050794	regulation of cellular process	40
GO:0008150	Biological Process	GO:0009987	cellular process	GO:0050794	regulation of cellular process	922
GO:0008150	Biological Process	GO:0009987	cellular process	GO:0050794	regulation of cellular process	432
GO:0008150	Biological Process	GO:0009987	cellular process	GO:0050794	regulation of cellular process	10820
GO:0008150	Biological Process	GO:0009987	cellular process	GO:0050794	regulation of cellular process	171
GO:0008150	Biological Process	GO:0009987	cellular process	GO:0050794	regulation of cellular process	53
GO:0008150	Biological Process	GO:0009987	cellular process	GO:0050794	regulation of cellular process	8
GO:0008150	Biological Process	GO:0009987	cellular process	GO:0050794	regulation of cellular process	4298
GO:0008150	Biological Process	GO:0009987	cellular process	GO:0050794	regulation of cellular process	50
GO:0008150	Biological Process	GO:0009987	cellular process	GO:0050794	regulation of cellular process	34
GO:0008150	Biological Process	GO:0009987	cellular process	GO:0050794	regulation of cellular process	127
GO:0008150	Biological Process	GO:0009987	cellular process	GO:0050794	regulation of cellular process	503
GO:0008150	Biological Process	GO:0009987	cellular process	GO:0050794	regulation of cellular process	185
GO:0008150	Biological Process	GO:0009987	cellular process	GO:0050794	regulation of cellular process	15
GO:0008150	Biological Process	GO:0009987	cellular process	GO:0050794	regulation of cellular process	10
GO:0008150	Biological Process	GO:0009987	cellular process	GO:0050794	regulation of cellular process	1
GO:0008150	Biological Process	GO:0009987	cellular process	GO:0050794	regulation of cellular process	39
GO:0008150	Biological Process	GO:0009987	cellular process	GO:0050794	regulation of cellular process	11
GO:0008150	Biological Process	GO:0009987	cellular process	GO:0050794	regulation of cellular process	260
GO:0008150	Biological Process	GO:0009987	cellular process	GO:0050794	regulation of cellular process	932
GO:0008150	Biological Process	GO:0009987	cellular process	GO:0050794	regulation of cellular process	1150
GO:0008150	Biological Process	GO:0009987	cellular process	GO:0044237	cellular metabolic process	772
GO:0008150	Biological Process	GO:0009987	cellular process	GO:0044237	cellular metabolic process	2164
GO:0008150	Biological Process	GO:0009987	cellular process	GO:0044237	cellular metabolic process	2838
GO:0008150	Biological Process	GO:0009987	cellular process	GO:0044237	cellular metabolic process	581
GO:0008150	Biological Process	GO:0009987	cellular process	GO:0044237	cellular metabolic process	12046
GO:0008150	Biological Process	GO:0009987	cellular process	GO:0044237	cellular metabolic process	21
GO:0008150	Biological Process	GO:0009987	cellular process	GO:0044237	cellular metabolic process	5
GO:0008150	Biological Process	GO:0009987	cellular process	GO:0044237	cellular metabolic process	24758
GO:0008150	Biological Process	GO:0009987	cellular process	GO:0044237	cellular metabolic process	73
GO:0008150	Biological Process	GO:0009987	cellular process	GO:0044237	cellular metabolic process	27704
GO:0008150	Biological Process	GO:0009987	cellular process	GO:0044237	cellular metabolic process	1116
GO:0008150	Biological Process	GO:0009987	cellular process	GO:0044237	cellular metabolic process	4235
GO:0008150	Biological Process	GO:0009987	cellular process	GO:0044237	cellular metabolic process	313
GO:0008150	Biological Process	GO:0009987	cellular process	GO:0044237	cellular metabolic process	314
GO:0008150	Biological Process	GO:0009987	cellular process	GO:0044237	cellular metabolic process	1027
GO:0008150	Biological Process	GO:0009987	cellular process	GO:0044237	cellular metabolic process	84
GO:0008150	Biological Process	GO:0009987	cellular process	GO:0044237	cellular metabolic process	33230
GO:0008150	Biological Process	GO:0009987	cellular process	GO:0044237	cellular metabolic process	767
GO:0008150	Biological Process	GO:0009987	cellular process	GO:0044237	cellular metabolic process	7100
GO:0008150	Biological Process	GO:0009987	cellular process	GO:0044237	cellular metabolic process	447
GO:0008150	Biological Process	GO:0009987	cellular process	GO:0044237	cellular metabolic process	24361
GO:0008150	Biological Process	GO:0009987	cellular process	GO:0044237	cellular metabolic process	192
GO:0008150	Biological Process	GO:0009987	cellular process	GO:0044237	cellular metabolic process	5
GO:0008150	Biological Process	GO:0009987	cellular process	GO:0044237	cellular metabolic process	145
GO:0008150	Biological Process	GO:0009987	cellular process	GO:0044237	cellular metabolic process	1640
GO:0008150	Biological Process	GO:0009987	cellular process	GO:0044237	cellular metabolic process	394
GO:0008150	Biological Process	GO:0009987	cellular process	GO:0044237	cellular metabolic process	199
GO:0008150	Biological Process	GO:0009987	cellular process	GO:0044237	cellular metabolic process	10820
GO:0008150	Biological Process	GO:0009987	cellular process	GO:0044237	cellular metabolic process	3050
GO:0008150	Biological Process	GO:0009987	cellular process	GO:0044237	cellular metabolic process	21927
GO:0008150	Biological Process	GO:0009987	cellular process	GO:0044237	cellular metabolic process	84
GO:0008150	Biological Process	GO:0009987	cellular process	GO:0019835	cytolysis	63
GO:0008150	Biological Process	GO:0009987	cellular process	GO:0071554	cell wall organization or biogenesis	214
GO:0008150	Biological Process	GO:0009987	cellular process	GO:0071554	cell wall organization or biogenesis	318
GO:0008150	Biological Process	GO:0009987	cellular process	GO:0071554	cell wall organization or biogenesis	16
GO:0008150	Biological Process	GO:0009987	cellular process	GO:0071554	cell wall organization or biogenesis	259
GO:0008150	Biological Process	GO:0009987	cellular process	GO:0071554	cell wall organization or biogenesis	104
GO:0008150	Biological Process	GO:0009987	cellular process	GO:0071554	cell wall organization or biogenesis	1
GO:0008150	Biological Process	GO:0009987	cellular process	GO:0016043	cellular component organization	3009
GO:0008150	Biological Process	GO:0009987	cellular process	GO:0016043	cellular component organization	130
GO:0008150	Biological Process	GO:0009987	cellular process	GO:0016043	cellular component organization	35
GO:0008150	Biological Process	GO:0009987	cellular process	GO:0016043	cellular component organization	409
GO:0008150	Biological Process	GO:0009987	cellular process	GO:0016043	cellular component organization	294
GO:0008150	Biological Process	GO:0009987	cellular process	GO:0016043	cellular component organization	4484
GO:0008150	Biological Process	GO:0009987	cellular process	GO:0016043	cellular component organization	1107
GO:0008150	Biological Process	GO:0009987	cellular process	GO:0016043	cellular component organization	337
GO:0008150	Biological Process	GO:0009987	cellular process	GO:0016043	cellular component organization	922
GO:0008150	Biological Process	GO:0009987	cellular process	GO:0016043	cellular component organization	272
GO:0008150	Biological Process	GO:0009987	cellular process	GO:0016043	cellular component organization	198
GO:0008150	Biological Process	GO:0009987	cellular process	GO:0016043	cellular component organization	305
GO:0008150	Biological Process	GO:0009987	cellular process	GO:0016043	cellular component organization	302
GO:0008150	Biological Process	GO:0009987	cellular process	GO:0016043	cellular component organization	2786
GO:0008150	Biological Process	GO:0009987	cellular process	GO:0048523	negative regulation of cellular process	124
GO:0008150	Biological Process	GO:0009987	cellular process	GO:0048523	negative regulation of cellular process	11
GO:0008150	Biological Process	GO:0009987	cellular process	GO:0048523	negative regulation of cellular process	266
GO:0008150	Biological Process	GO:0009987	cellular process	GO:0048523	negative regulation of cellular process	37
GO:0008150	Biological Process	GO:0009987	cellular process	GO:0048523	negative regulation of cellular process	272
GO:0008150	Biological Process	GO:0009987	cellular process	GO:0048523	negative regulation of cellular process	11
GO:0008150	Biological Process	GO:0009987	cellular process	GO:0048523	negative regulation of cellular process	13
GO:0008150	Biological Process	GO:0009987	cellular process	GO:0048523	negative regulation of cellular process	160
GO:0008150	Biological Process	GO:0009987	cellular process	GO:0048523	negative regulation of cellular process	581
GO:0008150	Biological Process	GO:0009987	cellular process	GO:0048523	negative regulation of cellular process	10
GO:0008150	Biological Process	GO:0009987	cellular process	GO:0048523	negative regulation of cellular process	158
GO:0008150	Biological Process	GO:0009987	cellular process	GO:0044764	multi-organism cellular process	63
GO:0008150	Biological Process	GO:0009987	cellular process	GO:0044764	multi-organism cellular process	49
GO:0008150	Biological Process	GO:0009987	cellular process	GO:0044764	multi-organism cellular process	31
GO:0008150	Biological Process	GO:0009987	cellular process	GO:0044764	multi-organism cellular process	69
GO:0008150	Biological Process	GO:0009987	cellular process	GO:0044764	multi-organism cellular process	1
GO:0008150	Biological Process	GO:0009987	cellular process	GO:0044764	multi-organism cellular process	141
GO:0008150	Biological Process	GO:0009987	cellular process	GO:0044764	multi-organism cellular process	1853
GO:0008150	Biological Process	GO:0009987	cellular process	GO:0044764	multi-organism cellular process	101
GO:0008150	Biological Process	GO:0009987	cellular process	GO:0044764	multi-organism cellular process	24
GO:0008150	Biological Process	GO:0009987	cellular process	GO:0010496	intercellular transport	141
GO:0008150	Biological Process	GO:0009987	cellular process	GO:0048522	positive regulation of cellular process	162
GO:0008150	Biological Process	GO:0009987	cellular process	GO:0048522	positive regulation of cellular process	15
GO:0008150	Biological Process	GO:0009987	cellular process	GO:0048522	positive regulation of cellular process	767
GO:0008150	Biological Process	GO:0009987	cellular process	GO:0048522	positive regulation of cellular process	80
GO:0008150	Biological Process	GO:0009987	cellular process	GO:0048522	positive regulation of cellular process	13
GO:0008150	Biological Process	GO:0009987	cellular process	GO:0048522	positive regulation of cellular process	198
