# Supplementary material for: Physiological and transcriptome analyses highlight multiple pathways involved in drought stress in Medicago falcata
Source: PLoS One. 2022 Apr 7;17(4):e0266542. doi: 10.1371/journal.pone.0266542 (PMC8989214; doi:10.1371/journal.pone.0266542)
Supplement: S9 Table — (XLSX) [file pone.0266542.s012.xlsx]

## Sheet: Sheet1
Table S9 KOG classification of unigenes from M. falcata
Class	Abbreviation	Gene Numbers
RNA processing and modification	A	2717
Energy production and conversion	B	2012
Chromatin structure and dynamics	C	884
Amino acid transport and metabolism	D	1607
Cell cycle control, cell division, chromosome partitioning	E	1250
Carbohydrate transport and metabolism	F	1752
Nucleotide transport and metabolism	G	803
Lipid transport and metabolism	H	1809
Coenzyme transport and metabolism	I	652
Transcription	J	2481
Translation, ribosomal structure and biogenesis	K	3357
Cell wall/membrane/envelope biogenesis	L	435
Replication, recombination and repair	M	1516
Posttranslational modification, protein turnover, chaperones	N	5139
Cell motility	O	55
Secondary metabolites biosynthesis, transport and catabolism	P	585
Inorganic ion transport and metabolism	Q	942
Function unknown	R	2383
General function prediction only	S	5353
Intracellular trafficking, secretion, and vesicular transport	T	2879
Signal transduction mechanisms	U	3662
Extracellular structures	V	189
Defense mechanisms	W	274
Nuclear structure	X	251
Unamed protein	Y	8
Cytoskeleton	Z	1368
