# Supplementary material for: Physiological and transcriptome analyses highlight multiple pathways involved in drought stress in Medicago falcata
Source: PLoS One. 2022 Apr 7;17(4):e0266542. doi: 10.1371/journal.pone.0266542 (PMC8989214; doi:10.1371/journal.pone.0266542)
Supplement: S10 Table — (XLSX) [file pone.0266542.s013.xlsx]

## Sheet: Sheet1
Table S10 KEGG classification of unigenes from M. falcata
Pathway Hierarchy1	Pathway Hierarchy2	KEGG Pathway	Pathway ID	Gene Number
Cellular Processes	Transport and catabolism	Endocytosis	ko04144	1331
Cellular Processes	Transport and catabolism	Peroxisome	ko04146	713
Cellular Processes	Transport and catabolism	Phagosome	ko04145	538
Cellular Processes	Transport and catabolism	Regulation of autophagy	ko04140	322
Environmental Information Processing	Membrane transport	ABC transporters	ko02010	348
Environmental Information Processing	Signal transduction	Phosphatidylinositol signaling system	ko04070	511
Environmental Information Processing	Signal transduction	Plant hormone signal transduction	ko04075	1024
Genetic Information Processing	Folding, sorting and degradation	Proteasome	ko03050	304
Genetic Information Processing	Folding, sorting and degradation	Protein export	ko03060	242
Genetic Information Processing	Folding, sorting and degradation	Protein processing in endoplasmic reticulum	ko04141	1357
Genetic Information Processing	Folding, sorting and degradation	RNA degradation	ko03018	689
Genetic Information Processing	Folding, sorting and degradation	SNARE interactions in vesicular transport	ko04130	231
Genetic Information Processing	Folding, sorting and degradation	Sulfur relay system	ko04122	72
Genetic Information Processing	Folding, sorting and degradation	Ubiquitin mediated proteolysis	ko04120	976
Genetic Information Processing	Replication and repair	Base excision repair	ko03410	251
Genetic Information Processing	Replication and repair	DNA replication	ko03030	485
Genetic Information Processing	Replication and repair	Homologous recombination	ko03440	281
Genetic Information Processing	Replication and repair	Mismatch repair	ko03430	254
Genetic Information Processing	Replication and repair	Non-homologous end-joining	ko03450	64
Genetic Information Processing	Replication and repair	Nucleotide excision repair	ko03420	441
Genetic Information Processing	Transcription	Basal transcription factors	ko03022	303
Genetic Information Processing	Transcription	RNA polymerase	ko03020	248
Genetic Information Processing	Transcription	Spliceosome	ko03040	1459
Genetic Information Processing	Translation	Aminoacyl-tRNA biosynthesis	ko00970	453
Genetic Information Processing	Translation	RNA transport	ko03013	1092
Genetic Information Processing	Translation	Ribosome	ko03010	1268
Genetic Information Processing	Translation	Ribosome biogenesis in eukaryotes	ko03008	548
Genetic Information Processing	Translation	mRNA surveillance pathway	ko03015	817
Metabolism	Amino acid metabolism	Alanine, aspartate and glutamate metabolism	ko00250	352
Metabolism	Amino acid metabolism	Arginine and proline metabolism	ko00330	401
Metabolism	Amino acid metabolism	Arginine biosynthesis	ko00220	204
Metabolism	Amino acid metabolism	Cysteine and methionine metabolism	ko00270	477
Metabolism	Amino acid metabolism	Glycine, serine and threonine metabolism	ko00260	489
Metabolism	Amino acid metabolism	Histidine metabolism	ko00340	155
Metabolism	Amino acid metabolism	Lysine biosynthesis	ko00300	95
Metabolism	Amino acid metabolism	Lysine degradation	ko00310	258
Metabolism	Amino acid metabolism	Phenylalanine metabolism	ko00360	269
Metabolism	Amino acid metabolism	Phenylalanine, tyrosine and tryptophan biosynthesis	ko00400	193
Metabolism	Amino acid metabolism	Tryptophan metabolism	ko00380	226
Metabolism	Amino acid metabolism	Tyrosine metabolism	ko00350	261
Metabolism	Amino acid metabolism	Valine, leucine and isoleucine biosynthesis	ko00290	82
Metabolism	Amino acid metabolism	Valine, leucine and isoleucine degradation	ko00280	417
Metabolism	Biosynthesis of other secondary metabolites	Anthocyanin biosynthesis	ko00942	5
Metabolism	Biosynthesis of other secondary metabolites	Betalain biosynthesis	ko00965	13
Metabolism	Biosynthesis of other secondary metabolites	Caffeine metabolism	ko00232	61
Metabolism	Biosynthesis of other secondary metabolites	Flavone and flavonol biosynthesis	ko00944	38
Metabolism	Biosynthesis of other secondary metabolites	Flavonoid biosynthesis	ko00941	162
Metabolism	Biosynthesis of other secondary metabolites	Glucosinolate biosynthesis	ko00966	51
Metabolism	Biosynthesis of other secondary metabolites	Isoflavonoid biosynthesis	ko00943	50
Metabolism	Biosynthesis of other secondary metabolites	Isoquinoline alkaloid biosynthesis	ko00950	122
Metabolism	Biosynthesis of other secondary metabolites	Monobactam biosynthesis	ko00261	109
Metabolism	Biosynthesis of other secondary metabolites	Phenylpropanoid biosynthesis	ko00940	884
Metabolism	Biosynthesis of other secondary metabolites	Stilbenoid, diarylheptanoid and gingerol biosynthesis	ko00945	94
Metabolism	Biosynthesis of other secondary metabolites	Tropane, piperidine and pyridine alkaloid biosynthesis	ko00960	179
Metabolism	Carbohydrate metabolism	Amino sugar and nucleotide sugar metabolism	ko00520	727
Metabolism	Carbohydrate metabolism	Ascorbate and aldarate metabolism	ko00053	278
Metabolism	Carbohydrate metabolism	Butanoate metabolism	ko00650	153
Metabolism	Carbohydrate metabolism	C5-Branched dibasic acid metabolism	ko00660	25
Metabolism	Carbohydrate metabolism	Citrate cycle (TCA cycle)	ko00020	353
Metabolism	Carbohydrate metabolism	Fructose and mannose metabolism	ko00051	389
Metabolism	Carbohydrate metabolism	Galactose metabolism	ko00052	407
Metabolism	Carbohydrate metabolism	Glycolysis / Gluconeogenesis	ko00010	789
Metabolism	Carbohydrate metabolism	Glyoxylate and dicarboxylate metabolism	ko00630	458
Metabolism	Carbohydrate metabolism	Inositol phosphate metabolism	ko00562	461
Metabolism	Carbohydrate metabolism	Pentose and glucuronate interconversions	ko00040	401
Metabolism	Carbohydrate metabolism	Pentose phosphate pathway	ko00030	314
Metabolism	Carbohydrate metabolism	Propanoate metabolism	ko00640	183
Metabolism	Carbohydrate metabolism	Pyruvate metabolism	ko00620	673
Metabolism	Carbohydrate metabolism	Starch and sucrose metabolism	ko00500	1105
Metabolism	Energy metabolism	Carbon fixation in photosynthetic organisms	ko00710	418
Metabolism	Energy metabolism	Nitrogen metabolism	ko00910	175
Metabolism	Energy metabolism	Oxidative phosphorylation	ko00190	638
Metabolism	Energy metabolism	Photosynthesis	ko00195	191
Metabolism	Energy metabolism	Photosynthesis - antenna proteins	ko00196	78
Metabolism	Energy metabolism	Sulfur metabolism	ko00920	223
Metabolism	Glycan biosynthesis and metabolism	Glycosaminoglycan degradation	ko00531	186
Metabolism	Glycan biosynthesis and metabolism	Glycosphingolipid biosynthesis - ganglio series	ko00604	37
Metabolism	Glycan biosynthesis and metabolism	Glycosphingolipid biosynthesis - globo series	ko00603	65
Metabolism	Glycan biosynthesis and metabolism	Glycosylphosphatidylinositol(GPI)-anchor biosynthesis	ko00563	180
Metabolism	Glycan biosynthesis and metabolism	N-Glycan biosynthesis	ko00510	268
Metabolism	Glycan biosynthesis and metabolism	Other glycan degradation	ko00511	151
Metabolism	Glycan biosynthesis and metabolism	Other types of O-glycan biosynthesis	ko00514	36
Metabolism	Lipid metabolism	Arachidonic acid metabolism	ko00590	91
Metabolism	Lipid metabolism	Biosynthesis of unsaturated fatty acids	ko01040	232
Metabolism	Lipid metabolism	Cutin, suberine and wax biosynthesis	ko00073	138
Metabolism	Lipid metabolism	Ether lipid metabolism	ko00565	139
Metabolism	Lipid metabolism	Fatty acid biosynthesis	ko00061	251
Metabolism	Lipid metabolism	Fatty acid degradation	ko00071	391
Metabolism	Lipid metabolism	Fatty acid elongation	ko00062	130
Metabolism	Lipid metabolism	Glycerolipid metabolism	ko00561	454
Metabolism	Lipid metabolism	Glycerophospholipid metabolism	ko00564	571
Metabolism	Lipid metabolism	Linoleic acid metabolism	ko00591	176
Metabolism	Lipid metabolism	Sphingolipid metabolism	ko00600	217
Metabolism	Lipid metabolism	Steroid biosynthesis	ko00100	190
Metabolism	Lipid metabolism	Synthesis and degradation of ketone bodies	ko00072	58
Metabolism	Lipid metabolism	alpha-Linolenic acid metabolism	ko00592	340
Metabolism	Metabolism of cofactors and vitamins	Biotin metabolism	ko00780	76
Metabolism	Metabolism of cofactors and vitamins	Folate biosynthesis	ko00790	140
Metabolism	Metabolism of cofactors and vitamins	Lipoic acid metabolism	ko00785	15
Metabolism	Metabolism of cofactors and vitamins	Nicotinate and nicotinamide metabolism	ko00760	163
Metabolism	Metabolism of cofactors and vitamins	One carbon pool by folate	ko00670	154
Metabolism	Metabolism of cofactors and vitamins	Pantothenate and CoA biosynthesis	ko00770	183
Metabolism	Metabolism of cofactors and vitamins	Porphyrin and chlorophyll metabolism	ko00860	214
Metabolism	Metabolism of cofactors and vitamins	Riboflavin metabolism	ko00740	49
Metabolism	Metabolism of cofactors and vitamins	Thiamine metabolism	ko00730	61
Metabolism	Metabolism of cofactors and vitamins	Ubiquinone and other terpenoid-quinone biosynthesis	ko00130	231
Metabolism	Metabolism of cofactors and vitamins	Vitamin B6 metabolism	ko00750	76
Metabolism	Metabolism of other amino acids	Cyanoamino acid metabolism	ko00460	431
Metabolism	Metabolism of other amino acids	Glutathione metabolism	ko00480	555
Metabolism	Metabolism of other amino acids	Selenocompound metabolism	ko00450	178
Metabolism	Metabolism of other amino acids	Taurine and hypotaurine metabolism	ko00430	105
Metabolism	Metabolism of other amino acids	beta-Alanine metabolism	ko00410	380
Metabolism	Metabolism of terpenoids and polyketides	Brassinosteroid biosynthesis	ko00905	51
Metabolism	Metabolism of terpenoids and polyketides	Carotenoid biosynthesis	ko00906	370
Metabolism	Metabolism of terpenoids and polyketides	Diterpenoid biosynthesis	ko00904	133
Metabolism	Metabolism of terpenoids and polyketides	Limonene and pinene degradation	ko00903	108
Metabolism	Metabolism of terpenoids and polyketides	Monoterpenoid biosynthesis	ko00902	84
Metabolism	Metabolism of terpenoids and polyketides	Sesquiterpenoid and triterpenoid biosynthesis	ko00909	127
Metabolism	Metabolism of terpenoids and polyketides	Terpenoid backbone biosynthesis	ko00900	355
Metabolism	Metabolism of terpenoids and polyketides	Zeatin biosynthesis	ko00908	183
Metabolism	Nucleotide metabolism	Purine metabolism	ko00230	1126
Metabolism	Nucleotide metabolism	Pyrimidine metabolism	ko00240	821
Metabolism	Overview	2-Oxocarboxylic acid metabolism	ko01210	309
Metabolism	Overview	Biosynthesis of amino acids	ko01230	1355
Metabolism	Overview	Carbon metabolism	ko01200	1632
Metabolism	Overview	Degradation of aromatic compounds	ko01220	59
Metabolism	Overview	Fatty acid metabolism	ko01212	486
Organismal Systems	Environmental adaptation	Circadian rhythm - plant	ko04712	221
Organismal Systems	Environmental adaptation	Plant-pathogen interaction	ko04626	1728
