# Supplementary material for: Physiological and transcriptome analyses highlight multiple pathways involved in drought stress in Medicago falcata
Source: PLoS One. 2022 Apr 7;17(4):e0266542. doi: 10.1371/journal.pone.0266542 (PMC8989214; doi:10.1371/journal.pone.0266542)
Supplement: S11 Table — (XLSX) [file pone.0266542.s014.xlsx]

## Sheet: Sheet1
Table S11 Significant GO enrichment terms for identified DEGs
GO Term	Number of Terms DEGs
	treatment vs control		recovery vs treatment		recovery vs control
Cellular Component	0	0	0	0	20	1965
Molecular Function	9	562	0	0	21	411
Biological Process	20	1528	0	0	77	3843
Total	29	2090	0	0	118	6219
treatment vs control
GO_accession	Description	Term_type	Corrected_pValue	DEG_item	Gene_names
GO:0009878	nodule morphogenesis	biological_process	1.3091e-63	75	Cluster-19515.17373,Cluster-19515.15286,Cluster-19515.27354,Cluster-19515.168962,Cluster-19515.81220,Cluster-19515.146106,Cluster-19515.123453,Cluster-19515.10965,Cluster-19515.64356,Cluster-19515.177182,Cluster-19515.15292,Cluster-19515.13118,Cluster-19515.32822,Cluster-19515.99865,Cluster-19515.166405,Cluster-19515.12589,Cluster-19515.146832,Cluster-19515.17587,Cluster-19515.9533,Cluster-19515.…
GO:0044111	development involved in symbiotic interaction	biological_process	1.3091e-63	75	Cluster-19515.17587,Cluster-19515.146832,Cluster-19515.12589,Cluster-19515.99865,Cluster-19515.32822,Cluster-19515.13118,Cluster-19515.166405,Cluster-19515.27354,Cluster-19515.168962,Cluster-19515.17373,Cluster-19515.15286,Cluster-19515.81220,Cluster-19515.123453,Cluster-19515.10965,Cluster-19515.146106,Cluster-19515.177182,Cluster-19515.15292,Cluster-19515.64356,Cluster-19515.174902,Cluster-1951…
GO:0009886	post-embryonic morphogenesis	biological_process	1.3091e-63	75	Cluster-19515.115638,Cluster-19515.76627,Cluster-19515.46126,Cluster-19515.11471,Cluster-19515.111233,Cluster-19515.137788,Cluster-19515.70769,Cluster-19515.169743,Cluster-19515.96768,Cluster-19515.167499,Cluster-19515.173781,Cluster-19515.25650,Cluster-19515.18410,Cluster-19515.24643,Cluster-19515.10084,Cluster-19515.33666,Cluster-19515.19371,Cluster-43721.0,Cluster-19515.173378,Cluster-19515.12…
GO:0009877	nodulation	biological_process	4.3005e-63	76	Cluster-55919.0,Cluster-19515.16459,Cluster-19515.173689,Cluster-19515.38419,Cluster-19515.1306,Cluster-19515.16871,Cluster-19515.174796,Cluster-19515.65881,Cluster-19515.17414,Cluster-19515.169889,Cluster-19515.25974,Cluster-19515.15359,Cluster-19515.11936,Cluster-19515.94584,Cluster-19515.16107,Cluster-19515.174921,Cluster-19515.166699,Cluster-56216.0,Cluster-19515.110892,Cluster-19515.29379,Cl…
GO:0009791	post-embryonic development	biological_process	1.696e-62	75	Cluster-19515.17587,Cluster-19515.12589,Cluster-19515.146832,Cluster-19515.13118,Cluster-19515.99865,Cluster-19515.32822,Cluster-19515.166405,Cluster-19515.15286,Cluster-19515.17373,Cluster-19515.27354,Cluster-19515.168962,Cluster-19515.81220,Cluster-19515.146106,Cluster-19515.10965,Cluster-19515.123453,Cluster-19515.64356,Cluster-19515.15292,Cluster-19515.177182,Cluster-19515.174902,Cluster-1951…
GO:0009653	anatomical structure morphogenesis	biological_process	4.6688e-49	77	Cluster-19515.9228,Cluster-19515.167431,Cluster-19515.174559,Cluster-19515.174429,Cluster-19515.16870,Cluster-19515.10900,Cluster-19515.9852,Cluster-19515.9533,Cluster-19515.104171,Cluster-19515.175178,Cluster-19515.174902,Cluster-19515.81224,Cluster-19515.17098,Cluster-19515.79323,Cluster-19515.29443,Cluster-19515.87270,Cluster-19515.99865,Cluster-19515.32822,Cluster-19515.13118,Cluster-19515.16…
GO:0007275	multicellular organismal development	biological_process	3.4018e-46	79	Cluster-19515.123453,Cluster-19515.10965,Cluster-19515.146106,Cluster-19515.177182,Cluster-19515.15292,Cluster-19515.64356,Cluster-19515.168962,Cluster-19515.27354,Cluster-19515.17373,Cluster-19515.15286,Cluster-19515.81220,Cluster-19515.99865,Cluster-19515.32822,Cluster-19515.13118,Cluster-19515.166405,Cluster-19515.55399,Cluster-19515.146832,Cluster-19515.12589,Cluster-19515.17587,Cluster-19515…
GO:0048856	anatomical structure development	biological_process	2.9546e-45	80	Cluster-19515.65881,Cluster-19515.17414,Cluster-19515.169889,Cluster-55919.0,Cluster-19515.16459,Cluster-19515.16871,Cluster-19515.174796,Cluster-19515.173689,Cluster-19515.38419,Cluster-19515.1306,Cluster-19515.166699,Cluster-19515.174921,Cluster-19515.16107,Cluster-19515.131643,Cluster-19515.29379,Cluster-19515.110892,Cluster-56216.0,Cluster-19515.55398,Cluster-19515.15359,Cluster-19515.23243,C…
GO:0044767	single-organism developmental process	biological_process	3.9328e-38	83	Cluster-19515.10900,Cluster-19515.9852,Cluster-19515.9533,Cluster-19515.9228,Cluster-19515.174559,Cluster-19515.167431,Cluster-19515.174429,Cluster-19515.16870,Cluster-19515.81224,Cluster-19515.17098,Cluster-19515.87270,Cluster-19515.29443,Cluster-19515.79323,Cluster-19515.104171,Cluster-19515.175178,Cluster-19515.174902,Cluster-19515.146106,Cluster-19515.10965,Cluster-19515.123453,Cluster-19515.…
GO:0032502	developmental process	biological_process	6.2541e-38	84	Cluster-19515.9533,Cluster-19515.9852,Cluster-19515.10900,Cluster-19515.16870,Cluster-19515.174429,Cluster-19515.174559,Cluster-19515.167431,Cluster-19515.9228,Cluster-19515.29443,Cluster-19515.87270,Cluster-19515.79323,Cluster-19515.17098,Cluster-19515.81224,Cluster-19515.174902,Cluster-19515.175178,Cluster-19515.104171,Cluster-19515.81220,Cluster-19515.17373,Cluster-19515.15286,Cluster-19515.27…
GO:0044419	interspecies interaction between organisms	biological_process	1.2622e-36	91	Cluster-19515.9533,Cluster-19515.146619,Cluster-19515.9852,Cluster-19515.10900,Cluster-19515.125857,Cluster-19515.174429,Cluster-19515.16870,Cluster-19515.9228,Cluster-19515.167431,Cluster-19515.174559,Cluster-19515.17098,Cluster-19515.79323,Cluster-19515.87270,Cluster-19515.29443,Cluster-19515.161186,Cluster-19515.81224,Cluster-19515.168221,Cluster-19515.174902,Cluster-19515.104171,Cluster-19515…
GO:0044403	symbiosis, encompassing mutualism through parasitism	biological_process	4.0715e-36	90	Cluster-19515.16459,Cluster-55919.0,Cluster-19515.16871,Cluster-19515.91920,Cluster-19515.174796,Cluster-19515.173689,Cluster-19515.38419,Cluster-19515.1306,Cluster-19515.65881,Cluster-19515.17414,Cluster-19515.169889,Cluster-19515.65711,Cluster-19515.15359,Cluster-19515.23243,Cluster-19515.140644,Cluster-19515.11936,Cluster-19515.94584,Cluster-19515.25974,Cluster-19515.166699,Cluster-19515.16107…
GO:0044707	single-multicellular organism process	biological_process	1.4022e-35	81	Cluster-19515.11936,Cluster-19515.94584,Cluster-19515.23243,Cluster-19515.15359,Cluster-19515.55398,Cluster-19515.25974,Cluster-19515.166699,Cluster-19515.16137,Cluster-19515.174921,Cluster-19515.16107,Cluster-19515.110892,Cluster-19515.29379,Cluster-56216.0,Cluster-19515.16459,Cluster-55919.0,Cluster-19515.174796,Cluster-19515.16871,Cluster-19515.1306,Cluster-19515.173689,Cluster-19515.38419,Clu…
GO:0032501	multicellular organismal process	biological_process	1.4804e-31	83	Cluster-19515.110892,Cluster-19515.29379,Cluster-56216.0,Cluster-19515.166699,Cluster-19515.16137,Cluster-19515.174921,Cluster-19515.16107,Cluster-19515.94584,Cluster-19515.11936,Cluster-19515.55398,Cluster-19515.15359,Cluster-19515.23243,Cluster-19515.25974,Cluster-19515.169889,Cluster-19515.17414,Cluster-19515.65881,Cluster-56069.0,Cluster-19515.174796,Cluster-19515.16871,Cluster-19515.1306,Clu…
GO:0051704	multi-organism process	biological_process	5.7516e-22	97	Cluster-19515.109378,Cluster-19515.140644,Cluster-19515.15359,Cluster-19515.23243,Cluster-19515.94584,Cluster-19515.11936,Cluster-19515.25974,Cluster-19515.29379,Cluster-19515.110892,Cluster-56216.0,Cluster-19515.166699,Cluster-19515.174921,Cluster-19515.16107,Cluster-19515.16871,Cluster-19515.91920,Cluster-19515.174796,Cluster-19515.38419,Cluster-19515.173689,Cluster-19515.1306,Cluster-55919.0,C…
GO:0044699	single-organism process	biological_process	5.2329e-05	285	Cluster-19515.56995,Cluster-19515.169889,Cluster-19515.17959,Cluster-19515.95311,Cluster-19515.94510,Cluster-19515.38419,Cluster-19515.106471,Cluster-19515.119124,Cluster-19515.67489,Cluster-55919.0,Cluster-19515.29379,Cluster-19515.16137,Cluster-19515.136683,Cluster-19515.155493,Cluster-19515.106470,Cluster-19515.166699,Cluster-19515.22891,Cluster-19515.96446,Cluster-19515.109378,Cluster-19515.8…
GO:0031407	oxylipin metabolic process	biological_process	0.0056896	4	Cluster-19515.124429,Cluster-19515.96413,Cluster-19515.133075,Cluster-19515.99657
GO:0031408	oxylipin biosynthetic process	biological_process	0.0056896	4	Cluster-19515.124429,Cluster-19515.133075,Cluster-19515.96413,Cluster-19515.99657
GO:0006522	alanine metabolic process	biological_process	0.027371	7	Cluster-19515.106723,Cluster-19515.106472,Cluster-19515.106471,Cluster-19515.153210,Cluster-19515.106470,Cluster-19515.112936,Cluster-19515.81005
GO:0009078	pyruvate family amino acid metabolic process	biological_process	0.027371	7	Cluster-19515.106723,Cluster-19515.106471,Cluster-19515.106472,Cluster-19515.153210,Cluster-19515.106470,Cluster-19515.112936,Cluster-19515.81005
GO:0043169	cation binding	molecular_function	3.0001e-14	150	Cluster-19515.16459,Cluster-19515.36555,Cluster-19515.130539,Cluster-19515.133075,Cluster-19515.16871,Cluster-19515.1306,Cluster-19515.173689,Cluster-19515.65400,Cluster-19515.17414,Cluster-19515.101912,Cluster-19515.94584,Cluster-19515.153210,Cluster-19515.25974,Cluster-19515.66762,Cluster-19515.96842,Cluster-19515.51656,Cluster-19515.174921,Cluster-19515.16107,Cluster-19515.171956,Cluster-19515…
GO:0046872	metal ion binding	molecular_function	2.195e-13	145	Cluster-19515.175178,Cluster-19515.29443,Cluster-19515.79323,Cluster-19515.108673,Cluster-19515.81224,Cluster-19515.174429,Cluster-19515.174559,Cluster-19515.108015,Cluster-19515.9533,Cluster-19515.26355,Cluster-19515.131520,Cluster-19515.9852,Cluster-19515.10900,Cluster-19515.130213,Cluster-19515.125656,Cluster-19515.169056,Cluster-19515.113694,Cluster-19515.108570,Cluster-19515.17838,Cluster-19…
GO:0019825	oxygen binding	molecular_function	0.0010095	5	Cluster-19515.173822,Cluster-19515.101660,Cluster-19515.95643,Cluster-19515.169020,Cluster-19515.122005
GO:0020037	heme binding	molecular_function	0.0016051	22	Cluster-19515.53806,Cluster-19515.113592,Cluster-19515.146106,Cluster-19515.116872,Cluster-19515.95643,Cluster-19515.10542,Cluster-19515.173822,Cluster-19515.26355,Cluster-19515.48742,Cluster-19515.17838,Cluster-19515.119124,Cluster-19515.36555,Cluster-19515.130539,Cluster-19515.121917,Cluster-19515.31025,Cluster-19515.46643,Cluster-19515.65400,Cluster-19515.169020,Cluster-19515.122005,Cluster-19…
GO:0046906	tetrapyrrole binding	molecular_function	0.0026882	22	Cluster-19515.101660,Cluster-19515.16477,Cluster-19515.122005,Cluster-19515.91404,Cluster-19515.65400,Cluster-19515.169020,Cluster-19515.46643,Cluster-19515.31025,Cluster-19515.121917,Cluster-19515.119124,Cluster-19515.17838,Cluster-19515.130539,Cluster-19515.36555,Cluster-19515.48742,Cluster-19515.26355,Cluster-19515.10542,Cluster-19515.173822,Cluster-19515.95643,Cluster-19515.146106,Cluster-195…
GO:0043167	ion binding	molecular_function	0.0035624	202	Cluster-19515.122786,Cluster-19515.17587,Cluster-19515.127085,Cluster-19515.72596,Cluster-19515.31025,Cluster-19515.154627,Cluster-19515.12589,Cluster-19515.127261,Cluster-19515.115252,Cluster-19515.13169,Cluster-19515.162888,Cluster-19515.166220,Cluster-19515.169133,Cluster-19515.105264,Cluster-19515.125998,Cluster-19515.116353,Cluster-19515.168962,Cluster-19515.81220,Cluster-19515.10965,Cluster…
GO:0016165	linoleate 13S-lipoxygenase activity	molecular_function	0.0056896	4	Cluster-19515.99657,Cluster-19515.96413,Cluster-19515.133075,Cluster-19515.124429
GO:0003953	NAD+ nucleosidase activity	molecular_function	0.014909	3	Cluster-19515.150406,Cluster-19515.53869,Cluster-19515.117025
GO:0016702	oxidoreductase activity, acting on single donors with incorporation of molecular oxygen, incorporation of two atoms of oxygen	molecular_function	0.033745	9	Cluster-19515.139802,Cluster-19515.112034,Cluster-19515.174341,Cluster-19515.96413,Cluster-19515.141470,Cluster-19515.124429,Cluster-19515.133075,Cluster-19515.51138,Cluster-19515.99657
recovery vs control
GO_accession	Description	Term_type	Corrected_pValue	DEG_item	Gene_names
GO:0042254	ribosome biogenesis	biological_process	7.6367e-09	46	Cluster-58526.0,Cluster-19515.103781,Cluster-19515.40984,Cluster-19515.99159,Cluster-19515.159193,Cluster-27850.0,Cluster-26044.0,Cluster-19515.6405,Cluster-19515.3132,Cluster-19515.120760,Cluster-19515.179078,Cluster-19515.99553,Cluster-19515.60530,Cluster-36842.0,Cluster-55412.0,Cluster-19515.178831,Cluster-19515.55524,Cluster-19515.17623,Cluster-19515.160400,Cluster-19515.135764,Cluster-19515.…
GO:0022613	ribonucleoprotein complex biogenesis	biological_process	1.0121e-08	46	Cluster-52727.3,Cluster-19515.118273,Cluster-19515.18319,Cluster-19515.38322,Cluster-19515.155880,Cluster-19515.140023,Cluster-19515.43480,Cluster-54659.1,Cluster-19515.140026,Cluster-19515.5745,Cluster-35545.0,Cluster-26588.0,Cluster-19515.40318,Cluster-41054.0,Cluster-19515.36258,Cluster-19515.34166,Cluster-40767.0,Cluster-53712.1,Cluster-19515.88530,Cluster-19515.179656,Cluster-19515.29819,Clu…
GO:0044085	cellular component biogenesis	biological_process	3.4411e-08	78	Cluster-19515.7946,Cluster-19515.179776,Cluster-19515.154161,Cluster-19515.99553,Cluster-19515.120760,Cluster-19515.6405,Cluster-27850.0,Cluster-19515.9784,Cluster-19515.60530,Cluster-55412.0,Cluster-19515.107896,Cluster-19515.49283,Cluster-19515.51338,Cluster-19515.17623,Cluster-19515.118273,Cluster-52727.3,Cluster-19515.18319,Cluster-19515.38322,Cluster-19515.155880,Cluster-19515.140023,Cluster…
GO:0043603	cellular amide metabolic process	biological_process	2.5412e-06	62	Cluster-27850.0,Cluster-26044.0,Cluster-19515.93375,Cluster-19515.6405,Cluster-48140.1,Cluster-19515.120760,Cluster-19515.3132,Cluster-19515.179078,Cluster-19515.99553,Cluster-19515.97815,Cluster-58526.0,Cluster-19515.103781,Cluster-59564.0,Cluster-19515.53869,Cluster-19515.40984,Cluster-19515.61880,Cluster-45621.0,Cluster-19515.159193,Cluster-19515.164150,Cluster-19515.160400,Cluster-19515.17623…
GO:0006518	peptide metabolic process	biological_process	2.5412e-06	54	Cluster-19515.49283,Cluster-50794.0,Cluster-19515.8437,Cluster-19515.135764,Cluster-19515.17623,Cluster-19515.160400,Cluster-19515.107896,Cluster-19515.64415,Cluster-19515.28073,Cluster-19515.60530,Cluster-36842.0,Cluster-19515.179123,Cluster-19515.55524,Cluster-19515.178831,Cluster-19515.6405,Cluster-19515.93375,Cluster-26044.0,Cluster-27850.0,Cluster-19515.99553,Cluster-19515.120760,Cluster-195…
GO:1901566	organonitrogen compound biosynthetic process	biological_process	2.6416e-06	85	Cluster-59564.0,Cluster-19515.97815,Cluster-19515.7946,Cluster-19515.61880,Cluster-19515.6405,Cluster-27850.0,Cluster-24718.0,Cluster-19515.99553,Cluster-19515.154161,Cluster-48140.1,Cluster-19515.120760,Cluster-19515.60530,Cluster-19515.42051,Cluster-19515.179123,Cluster-19515.56031,Cluster-19515.49283,Cluster-19515.51338,Cluster-19515.17623,Cluster-19515.107896,Cluster-19515.149861,Cluster-1951…
GO:0043604	amide biosynthetic process	biological_process	2.7318e-06	57	Cluster-19515.8437,Cluster-19515.135764,Cluster-19515.49283,Cluster-50794.0,Cluster-19515.17623,Cluster-19515.160400,Cluster-19515.28073,Cluster-19515.64415,Cluster-19515.107896,Cluster-19515.149861,Cluster-36842.0,Cluster-19515.60530,Cluster-19515.179123,Cluster-19515.178831,Cluster-19515.55524,Cluster-26044.0,Cluster-19515.6405,Cluster-27850.0,Cluster-19515.99553,Cluster-48140.1,Cluster-19515.1…
GO:0071840	cellular component organization or biogenesis	biological_process	2.7523e-06	108	Cluster-19515.179776,Cluster-19515.7946,Cluster-50958.2,Cluster-19515.120760,Cluster-19515.154161,Cluster-19515.176338,Cluster-19515.99553,Cluster-27850.0,Cluster-19515.6405,Cluster-19515.51107,Cluster-19515.9784,Cluster-19515.60530,Cluster-55412.0,Cluster-19515.179448,Cluster-58793.2,Cluster-19515.107896,Cluster-19515.51338,Cluster-19515.17623,Cluster-19515.49283,Cluster-19515.179780,Cluster-195…
GO:1901564	organonitrogen compound metabolic process	biological_process	2.7523e-06	142	Cluster-19515.107896,Cluster-19515.16671,Cluster-19515.49283,Cluster-19515.80611,Cluster-19515.179123,Cluster-19515.42051,Cluster-19515.99553,Cluster-19515.154161,Cluster-24718.0,Cluster-19515.6405,Cluster-19515.106817,Cluster-45621.0,Cluster-19515.61880,Cluster-19515.7946,Cluster-46092.3,Cluster-19515.53869,Cluster-19515.180004,Cluster-19515.36259,Cluster-59564.0,Cluster-53712.1,Cluster-19515.30…
GO:0043043	peptide biosynthetic process	biological_process	2.8255e-06	51	Cluster-19515.97815,Cluster-58526.0,Cluster-59564.0,Cluster-19515.103781,Cluster-19515.40984,Cluster-19515.159193,Cluster-19515.164150,Cluster-27850.0,Cluster-26044.0,Cluster-19515.6405,Cluster-19515.120760,Cluster-19515.3132,Cluster-19515.179078,Cluster-19515.99553,Cluster-36842.0,Cluster-19515.60530,Cluster-19515.178831,Cluster-19515.55524,Cluster-19515.179123,Cluster-19515.160400,Cluster-19515…
GO:0006412	translation	biological_process	3.1636e-06	50	Cluster-19515.65338,Cluster-19515.43480,Cluster-19515.140023,Cluster-19515.84067,Cluster-19515.5745,Cluster-19515.140026,Cluster-54659.1,Cluster-19515.38322,Cluster-19515.118273,Cluster-52727.3,Cluster-19515.18319,Cluster-19515.155880,Cluster-19515.88530,Cluster-40767.0,Cluster-19515.179656,Cluster-19515.29819,Cluster-19515.107895,Cluster-35545.0,Cluster-26588.0,Cluster-19515.40318,Cluster-19515.…
GO:0009144	purine nucleoside triphosphate metabolic process	biological_process	4.6946e-06	36	Cluster-19515.37118,Cluster-19515.83145,Cluster-19515.138312,Cluster-39954.0,Cluster-19515.59196,Cluster-19515.94648,Cluster-19515.94510,Cluster-19515.3086,Cluster-19515.128351,Cluster-19515.177876,Cluster-19515.48759,Cluster-19515.106246,Cluster-19515.158143,Cluster-19515.89766,Cluster-19515.13851,Cluster-19515.152932,Cluster-19515.36193,Cluster-19515.179352,Cluster-19515.10377,Cluster-28523.0,C…
GO:0009205	purine ribonucleoside triphosphate metabolic process	biological_process	4.6946e-06	36	Cluster-19515.176063,Cluster-19515.56031,Cluster-19515.35130,Cluster-19515.86471,Cluster-19515.165540,Cluster-19515.139566,Cluster-53874.0,Cluster-19515.159250,Cluster-19515.180004,Cluster-22900.0,Cluster-19515.106817,Cluster-19515.6907,Cluster-24718.0,Cluster-19515.137696,Cluster-19515.37118,Cluster-19515.138312,Cluster-19515.83145,Cluster-19515.94510,Cluster-19515.59196,Cluster-39954.0,Cluster-…
GO:0009199	ribonucleoside triphosphate metabolic process	biological_process	4.8291e-06	36	Cluster-19515.128351,Cluster-19515.3086,Cluster-19515.177876,Cluster-19515.94510,Cluster-19515.59196,Cluster-39954.0,Cluster-19515.94648,Cluster-19515.138312,Cluster-19515.83145,Cluster-19515.37118,Cluster-19515.53491,Cluster-19515.40138,Cluster-19515.179352,Cluster-19515.10377,Cluster-28523.0,Cluster-19515.36193,Cluster-19515.106246,Cluster-19515.48759,Cluster-19515.152932,Cluster-19515.13851,Cl…
GO:0009141	nucleoside triphosphate metabolic process	biological_process	5.4953e-06	36	Cluster-19515.176063,Cluster-19515.56031,Cluster-19515.35130,Cluster-19515.139566,Cluster-19515.165540,Cluster-19515.86471,Cluster-19515.159250,Cluster-53874.0,Cluster-19515.180004,Cluster-19515.106817,Cluster-22900.0,Cluster-19515.6907,Cluster-24718.0,Cluster-19515.137696,Cluster-19515.37118,Cluster-19515.138312,Cluster-19515.83145,Cluster-39954.0,Cluster-19515.59196,Cluster-19515.94648,Cluster-…
GO:0046034	ATP metabolic process	biological_process	9.2056e-06	35	Cluster-19515.106817,Cluster-22900.0,Cluster-19515.6907,Cluster-19515.159250,Cluster-53874.0,Cluster-19515.180004,Cluster-19515.137696,Cluster-24718.0,Cluster-19515.56031,Cluster-19515.176063,Cluster-19515.35130,Cluster-19515.139566,Cluster-19515.86471,Cluster-19515.165540,Cluster-19515.36193,Cluster-19515.48759,Cluster-19515.106246,Cluster-19515.89766,Cluster-19515.158143,Cluster-19515.152932,Cl…
GO:0009119	ribonucleoside metabolic process	biological_process	9.8249e-06	40	Cluster-19515.165540,Cluster-19515.139566,Cluster-19515.86471,Cluster-19515.35130,Cluster-19515.176063,Cluster-19515.56031,Cluster-19515.137696,Cluster-24718.0,Cluster-19515.179078,Cluster-19515.180004,Cluster-19515.159250,Cluster-53874.0,Cluster-19515.6907,Cluster-19515.106817,Cluster-22900.0,Cluster-39954.0,Cluster-19515.59196,Cluster-19515.94648,Cluster-19515.94510,Cluster-19515.177876,Cluster…
GO:1901657	glycosyl compound metabolic process	biological_process	1.0741e-05	43	Cluster-19515.138312,Cluster-19515.21613,Cluster-19515.83145,Cluster-19515.37118,Cluster-19515.177876,Cluster-19515.128351,Cluster-19515.3086,Cluster-33364.0,Cluster-39954.0,Cluster-19515.59196,Cluster-19515.94648,Cluster-19515.94510,Cluster-19515.36193,Cluster-31014.2,Cluster-19515.158143,Cluster-19515.89766,Cluster-19515.152932,Cluster-19515.13851,Cluster-19515.48759,Cluster-19515.106246,Cluste…
GO:0009116	nucleoside metabolic process	biological_process	1.7029e-05	42	Cluster-33364.0,Cluster-19515.3086,Cluster-19515.128351,Cluster-19515.177876,Cluster-19515.94510,Cluster-39954.0,Cluster-19515.59196,Cluster-19515.94648,Cluster-19515.21613,Cluster-19515.83145,Cluster-19515.138312,Cluster-19515.37118,Cluster-19515.53491,Cluster-19515.40138,Cluster-19515.84067,Cluster-19515.179352,Cluster-19515.10377,Cluster-28523.0,Cluster-31014.2,Cluster-19515.36193,Cluster-1951…
GO:0009126	purine nucleoside monophosphate metabolic process	biological_process	1.9326e-05	35	Cluster-24718.0,Cluster-19515.137696,Cluster-53874.0,Cluster-19515.159250,Cluster-19515.180004,Cluster-22900.0,Cluster-19515.106817,Cluster-19515.6907,Cluster-19515.35130,Cluster-19515.86471,Cluster-19515.165540,Cluster-19515.139566,Cluster-19515.176063,Cluster-19515.56031,Cluster-19515.179352,Cluster-28523.0,Cluster-19515.53491,Cluster-19515.40138,Cluster-19515.106246,Cluster-19515.48759,Cluster…
GO:0009167	purine ribonucleoside monophosphate metabolic process	biological_process	1.9326e-05	35	Cluster-19515.36193,Cluster-19515.158143,Cluster-19515.89766,Cluster-19515.152932,Cluster-19515.13851,Cluster-19515.48759,Cluster-19515.106246,Cluster-19515.40138,Cluster-19515.53491,Cluster-28523.0,Cluster-19515.179352,Cluster-19515.83145,Cluster-19515.138312,Cluster-19515.37118,Cluster-19515.177876,Cluster-19515.3086,Cluster-19515.128351,Cluster-39954.0,Cluster-19515.59196,Cluster-19515.94648,C…
GO:0042278	purine nucleoside metabolic process	biological_process	3.0633e-05	38	Cluster-19515.176063,Cluster-19515.56031,Cluster-19515.35130,Cluster-19515.139566,Cluster-19515.86471,Cluster-19515.165540,Cluster-19515.159250,Cluster-53874.0,Cluster-19515.180004,Cluster-19515.106817,Cluster-22900.0,Cluster-19515.6907,Cluster-19515.137696,Cluster-24718.0,Cluster-19515.37118,Cluster-19515.83145,Cluster-19515.138312,Cluster-19515.94648,Cluster-39954.0,Cluster-19515.59196,Cluster-…
GO:0046128	purine ribonucleoside metabolic process	biological_process	3.0633e-05	38	Cluster-19515.10377,Cluster-19515.179352,Cluster-28523.0,Cluster-19515.53491,Cluster-19515.40138,Cluster-19515.48759,Cluster-19515.106246,Cluster-19515.158143,Cluster-19515.89766,Cluster-19515.152932,Cluster-19515.13851,Cluster-31014.2,Cluster-19515.36193,Cluster-39954.0,Cluster-19515.94648,Cluster-19515.59196,Cluster-19515.94510,Cluster-19515.3086,Cluster-19515.128351,Cluster-33364.0,Cluster-195…
GO:0009161	ribonucleoside monophosphate metabolic process	biological_process	3.0633e-05	35	Cluster-19515.37118,Cluster-19515.83145,Cluster-19515.138312,Cluster-19515.94510,Cluster-39954.0,Cluster-19515.59196,Cluster-19515.94648,Cluster-19515.177876,Cluster-19515.128351,Cluster-19515.3086,Cluster-19515.152932,Cluster-19515.13851,Cluster-19515.89766,Cluster-19515.158143,Cluster-19515.106246,Cluster-19515.48759,Cluster-19515.36193,Cluster-28523.0,Cluster-19515.179352,Cluster-19515.40138,C…
GO:0009123	nucleoside monophosphate metabolic process	biological_process	6.6869e-05	36	Cluster-19515.3086,Cluster-19515.128351,Cluster-19515.177876,Cluster-19515.59196,Cluster-39954.0,Cluster-19515.94648,Cluster-19515.94510,Cluster-19515.138312,Cluster-19515.83145,Cluster-19515.37118,Cluster-19515.53491,Cluster-19515.84067,Cluster-19515.40138,Cluster-19515.179352,Cluster-28523.0,Cluster-19515.36193,Cluster-19515.48759,Cluster-19515.106246,Cluster-19515.158143,Cluster-19515.89766,Cl…
GO:0009150	purine ribonucleotide metabolic process	biological_process	6.6869e-05	36	Cluster-19515.40138,Cluster-19515.53491,Cluster-28523.0,Cluster-19515.10377,Cluster-19515.179352,Cluster-19515.36193,Cluster-19515.13851,Cluster-19515.152932,Cluster-19515.158143,Cluster-19515.89766,Cluster-19515.106246,Cluster-19515.48759,Cluster-19515.177876,Cluster-19515.128351,Cluster-19515.3086,Cluster-19515.94510,Cluster-39954.0,Cluster-19515.59196,Cluster-19515.94648,Cluster-19515.83145,Cl…
GO:0006163	purine nucleotide metabolic process	biological_process	9.096e-05	36	Cluster-19515.6907,Cluster-22900.0,Cluster-19515.106817,Cluster-19515.180004,Cluster-53874.0,Cluster-19515.159250,Cluster-24718.0,Cluster-19515.137696,Cluster-19515.56031,Cluster-19515.176063,Cluster-19515.86471,Cluster-19515.165540,Cluster-19515.139566,Cluster-19515.35130,Cluster-19515.36193,Cluster-19515.152932,Cluster-19515.13851,Cluster-19515.89766,Cluster-19515.158143,Cluster-19515.106246,Cl…
GO:0009259	ribonucleotide metabolic process	biological_process	9.7626e-05	36	Cluster-19515.138312,Cluster-19515.83145,Cluster-19515.37118,Cluster-19515.3086,Cluster-19515.128351,Cluster-19515.177876,Cluster-19515.94648,Cluster-39954.0,Cluster-19515.59196,Cluster-19515.94510,Cluster-19515.36193,Cluster-19515.48759,Cluster-19515.106246,Cluster-19515.158143,Cluster-19515.89766,Cluster-19515.13851,Cluster-19515.152932,Cluster-19515.53491,Cluster-19515.40138,Cluster-19515.1037…
GO:0034641	cellular nitrogen compound metabolic process	biological_process	9.7626e-05	218	Cluster-19515.36258,Cluster-19515.66416,Cluster-19515.40318,Cluster-19515.35284,Cluster-39954.0,Cluster-19515.152932,Cluster-19515.142693,Cluster-19515.135576,Cluster-19515.86513,Cluster-31960.1,Cluster-19515.44140,Cluster-46360.0,Cluster-54533.0,Cluster-4279.1,Cluster-19515.164196,Cluster-19515.85497,Cluster-43934.0,Cluster-19515.65338,Cluster-19515.164952,Cluster-19515.176754,Cluster-19515.6008…
GO:0019693	ribose phosphate metabolic process	biological_process	9.7626e-05	39	Cluster-48140.1,Cluster-19515.51959,Cluster-24718.0,Cluster-19515.137696,Cluster-19515.6907,Cluster-19515.64581,Cluster-19515.106817,Cluster-22900.0,Cluster-19515.180004,Cluster-19515.159250,Cluster-53874.0,Cluster-19515.139566,Cluster-19515.86471,Cluster-19515.165540,Cluster-19515.35130,Cluster-19515.56031,Cluster-19515.176063,Cluster-19515.40138,Cluster-19515.53491,Cluster-28523.0,Cluster-19515…
GO:0008218	bioluminescence	biological_process	0.00040277	5	Cluster-19515.81124,Cluster-19515.84769,Cluster-19515.77826,Cluster-19515.30423,Cluster-36049.1
GO:0016049	cell growth	biological_process	0.00045221	7	Cluster-19515.120970,Cluster-19515.59196,Cluster-19515.147158,Cluster-19515.59191,Cluster-19515.37431,Cluster-19515.93116,Cluster-19515.45362
GO:0006091	generation of precursor metabolites and energy	biological_process	0.00051773	33	Cluster-19515.56031,Cluster-19515.176063,Cluster-19515.129540,Cluster-19515.87847,Cluster-19515.35130,Cluster-19515.86471,Cluster-19515.139566,Cluster-19515.165540,Cluster-19515.106817,Cluster-19515.6907,Cluster-53874.0,Cluster-19515.159250,Cluster-19515.180004,Cluster-19515.44766,Cluster-19515.137696,Cluster-19515.125341,Cluster-19515.107245,Cluster-19515.138312,Cluster-46532.0,Cluster-19515.128…
GO:1901576	organic substance biosynthetic process	biological_process	0.00051773	180	Cluster-19515.106817,Cluster-19515.61880,Cluster-19515.62235,Cluster-19515.7946,Cluster-59564.0,Cluster-19515.154161,Cluster-19515.54882,Cluster-19515.99553,Cluster-24718.0,Cluster-19515.6405,Cluster-50513.6,Cluster-19515.42051,Cluster-19515.179123,Cluster-19515.48938,Cluster-58793.2,Cluster-19515.107896,Cluster-19515.169615,Cluster-19515.16213,Cluster-19515.16671,Cluster-54114.0,Cluster-19515.49…
GO:0044271	cellular nitrogen compound biosynthetic process	biological_process	0.00058095	139	Cluster-19515.46829,Cluster-26044.0,Cluster-19515.51959,Cluster-19515.153526,Cluster-19515.40319,Cluster-19515.90526,Cluster-19515.103781,Cluster-49643.0,Cluster-22900.0,Cluster-19515.35130,Cluster-19515.8303,Cluster-19515.135764,Cluster-19515.8437,Cluster-19515.28073,Cluster-36458.0,Cluster-36842.0,Cluster-19515.3361,Cluster-19515.6472,Cluster-19515.10377,Cluster-54659.1,Cluster-19515.106246,Clu…
GO:0006818	hydrogen transport	biological_process	0.00068902	29	Cluster-24718.0,Cluster-19515.137696,Cluster-19515.179352,Cluster-19515.53491,Cluster-19515.152932,Cluster-19515.180004,Cluster-19515.158143,Cluster-19515.89766,Cluster-53874.0,Cluster-19515.106246,Cluster-19515.48759,Cluster-19515.6907,Cluster-22900.0,Cluster-19515.36193,Cluster-19515.86471,Cluster-19515.94648,Cluster-39954.0,Cluster-19515.59196,Cluster-19515.177876,Cluster-19515.128351,Cluster-…
GO:0015992	proton transport	biological_process	0.00068902	29	Cluster-19515.137696,Cluster-24718.0,Cluster-19515.179352,Cluster-19515.53491,Cluster-19515.152932,Cluster-19515.89766,Cluster-19515.180004,Cluster-19515.158143,Cluster-19515.106246,Cluster-53874.0,Cluster-19515.48759,Cluster-19515.6907,Cluster-22900.0,Cluster-19515.36193,Cluster-19515.86471,Cluster-39954.0,Cluster-19515.59196,Cluster-19515.94648,Cluster-19515.177876,Cluster-19515.128351,Cluster-…
GO:0001558	regulation of cell growth	biological_process	0.00070332	6	Cluster-19515.45362,Cluster-19515.59191,Cluster-19515.37431,Cluster-19515.93116,Cluster-19515.147158,Cluster-19515.59196
GO:0006119	oxidative phosphorylation	biological_process	0.0008678	17	Cluster-19515.138312,Cluster-19515.176063,Cluster-19515.128351,Cluster-19515.3086,Cluster-19515.86471,Cluster-39954.0,Cluster-19515.94648,Cluster-19515.59196,Cluster-19515.6907,Cluster-19515.36193,Cluster-19515.180004,Cluster-19515.89766,Cluster-19515.48759,Cluster-53874.0,Cluster-28523.0,Cluster-19515.179352,Cluster-19515.137696
GO:0040008	regulation of growth	biological_process	0.0008678	6	Cluster-19515.59196,Cluster-19515.45362,Cluster-19515.59191,Cluster-19515.37431,Cluster-19515.93116,Cluster-19515.147158
GO:0042775	mitochondrial ATP synthesis coupled electron transport	biological_process	0.00089161	13	Cluster-19515.179352,Cluster-19515.137696,Cluster-19515.94648,Cluster-19515.128351,Cluster-19515.3086,Cluster-53874.0,Cluster-19515.48759,Cluster-19515.89766,Cluster-19515.180004,Cluster-19515.176063,Cluster-19515.36193,Cluster-19515.6907,Cluster-19515.138312
GO:0009058	biosynthetic process	biological_process	0.0009321	184	Cluster-19515.17623,Cluster-19515.51338,Cluster-19515.149861,Cluster-19515.50265,Cluster-55412.0,Cluster-19515.153193,Cluster-19515.175037,Cluster-19515.45771,Cluster-19515.60530,Cluster-19515.56031,Cluster-19515.50370,Cluster-27850.0,Cluster-19515.48936,Cluster-19515.120760,Cluster-48140.1,Cluster-19515.152496,Cluster-50588.0,Cluster-19515.97815,Cluster-41460.2,Cluster-19515.115095,Cluster-19515…
GO:0044249	cellular biosynthetic process	biological_process	0.0013934	172	Cluster-19515.10377,Cluster-35736.0,Cluster-54659.1,Cluster-23190.0,Cluster-19515.166223,Cluster-19515.108819,Cluster-19515.106246,Cluster-19515.167804,Cluster-19515.55392,Cluster-49314.0,Cluster-35809.0,Cluster-19515.94648,Cluster-19515.179656,Cluster-19515.32428,Cluster-19515.88530,Cluster-19515.129116,Cluster-19515.80299,Cluster-19515.45182,Cluster-19515.177876,Cluster-19515.84768,Cluster-1951…
GO:1901135	carbohydrate derivative metabolic process	biological_process	0.0014234	59	Cluster-19515.89766,Cluster-19515.158143,Cluster-19515.152932,Cluster-19515.13851,Cluster-19515.48759,Cluster-19515.106246,Cluster-19515.55392,Cluster-19515.44140,Cluster-19515.36193,Cluster-31014.2,Cluster-28523.0,Cluster-19515.10377,Cluster-19515.179352,Cluster-19515.84067,Cluster-19515.158116,Cluster-19515.40138,Cluster-19515.53491,Cluster-19515.37118,Cluster-19515.66565,Cluster-19515.21613,Cl…
GO:0042773	ATP synthesis coupled electron transport	biological_process	0.0015658	13	Cluster-19515.128351,Cluster-19515.3086,Cluster-19515.94648,Cluster-19515.179352,Cluster-19515.137696,Cluster-19515.6907,Cluster-19515.138312,Cluster-19515.36193,Cluster-19515.180004,Cluster-19515.176063,Cluster-19515.89766,Cluster-19515.48759,Cluster-53874.0
GO:0040007	growth	biological_process	0.0016109	13	Cluster-19515.59196,Cluster-19515.91616,Cluster-19515.144195,Cluster-19515.120970,Cluster-19515.22532,Cluster-19515.138586,Cluster-19515.45362,Cluster-19515.59191,Cluster-19515.37431,Cluster-19515.93116,Cluster-19515.10018,Cluster-19515.71142,Cluster-19515.147158
GO:0072521	purine-containing compound metabolic process	biological_process	0.0016583	46	Cluster-19515.176063,Cluster-19515.56031,Cluster-19515.35130,Cluster-19515.165540,Cluster-19515.139566,Cluster-19515.86471,Cluster-19515.87123,Cluster-19515.159250,Cluster-53874.0,Cluster-19515.180004,Cluster-19515.106817,Cluster-22900.0,Cluster-19515.6907,Cluster-19515.137696,Cluster-24718.0,Cluster-19515.56756,Cluster-19515.37118,Cluster-19515.83145,Cluster-19515.138312,Cluster-39954.0,Cluster-…
GO:0015672	monovalent inorganic cation transport	biological_process	0.0020658	39	Cluster-19515.138586,Cluster-19515.36193,Cluster-19515.109378,Cluster-19515.48759,Cluster-19515.106246,Cluster-19515.158143,Cluster-19515.89766,Cluster-19515.152932,Cluster-19515.64336,Cluster-19515.53491,Cluster-19515.84067,Cluster-19515.179352,Cluster-19515.138312,Cluster-19515.83145,Cluster-19515.96747,Cluster-19515.113063,Cluster-19515.37118,Cluster-19515.128351,Cluster-19515.3086,Cluster-195…
GO:0009117	nucleotide metabolic process	biological_process	0.0023587	41	Cluster-28523.0,Cluster-19515.10377,Cluster-19515.179352,Cluster-19515.40138,Cluster-19515.53491,Cluster-19515.13851,Cluster-19515.152932,Cluster-19515.158143,Cluster-19515.89766,Cluster-19515.106246,Cluster-19515.48759,Cluster-19515.36193,Cluster-19515.94510,Cluster-19515.59196,Cluster-39954.0,Cluster-19515.94648,Cluster-19515.177876,Cluster-19515.3086,Cluster-19515.128351,Cluster-19515.37118,Cl…
GO:0022900	electron transport chain	biological_process	0.0033623	15	Cluster-19515.86471,Cluster-19515.137696,Cluster-19515.179352,Cluster-19515.94648,Cluster-19515.128351,Cluster-19515.3086,Cluster-19515.180004,Cluster-19515.89766,Cluster-19515.176063,Cluster-53874.0,Cluster-19515.48759,Cluster-19515.138312,Cluster-19515.6907,Cluster-19515.107245,Cluster-19515.36193
GO:0045333	cellular respiration	biological_process	0.0035503	20	Cluster-19515.6907,Cluster-19515.36193,Cluster-19515.180004,Cluster-19515.89766,Cluster-19515.48759,Cluster-53874.0,Cluster-19515.106246,Cluster-19515.44766,Cluster-19515.125341,Cluster-28523.0,Cluster-19515.137696,Cluster-19515.179352,Cluster-19515.138312,Cluster-19515.176063,Cluster-46532.0,Cluster-19515.129540,Cluster-19515.87847,Cluster-19515.128351,Cluster-19515.3086,Cluster-19515.94648
GO:0032787	monocarboxylic acid metabolic process	biological_process	0.0038462	32	Cluster-19515.40138,Cluster-19515.84067,Cluster-19515.106246,Cluster-19515.13851,Cluster-19515.167804,Cluster-19515.109378,Cluster-19515.44140,Cluster-19515.94510,Cluster-6409.1,Cluster-53712.1,Cluster-19515.129116,Cluster-19515.113063,Cluster-31213.0,Cluster-19515.125341,Cluster-19515.51959,Cluster-48140.1,Cluster-19515.44766,Cluster-19515.159250,Cluster-49643.0,Cluster-19515.61880,Cluster-41460…
GO:0022904	respiratory electron transport chain	biological_process	0.0038591	13	Cluster-19515.128351,Cluster-19515.3086,Cluster-19515.137696,Cluster-19515.179352,Cluster-19515.94648,Cluster-19515.6907,Cluster-19515.138312,Cluster-19515.36193,Cluster-19515.180004,Cluster-19515.89766,Cluster-19515.176063,Cluster-53874.0,Cluster-19515.48759
GO:0006753	nucleoside phosphate metabolic process	biological_process	0.0038655	42	Cluster-19515.56031,Cluster-19515.176063,Cluster-19515.139566,Cluster-19515.165540,Cluster-19515.86471,Cluster-19515.35130,Cluster-19515.6907,Cluster-19515.64581,Cluster-22900.0,Cluster-19515.106817,Cluster-19515.53869,Cluster-19515.180004,Cluster-53874.0,Cluster-19515.159250,Cluster-19515.51959,Cluster-48140.1,Cluster-19515.153526,Cluster-19515.137696,Cluster-24718.0,Cluster-19515.138312,Cluster…
GO:0006000	fructose metabolic process	biological_process	0.0038744	10	Cluster-19515.35130,Cluster-19515.94510,Cluster-19515.165540,Cluster-19515.153526,Cluster-23190.0,Cluster-19515.38692,Cluster-19515.40138,Cluster-19515.139905,Cluster-19515.106817,Cluster-19515.51107
GO:0006123	mitochondrial electron transport, cytochrome c to oxygen	biological_process	0.0064506	8	Cluster-19515.128351,Cluster-19515.3086,Cluster-19515.179352,Cluster-19515.36193,Cluster-19515.6907,Cluster-53874.0,Cluster-19515.180004,Cluster-19515.176063
GO:0015980	energy derivation by oxidation of organic compounds	biological_process	0.0076118	20	Cluster-19515.138312,Cluster-46532.0,Cluster-19515.176063,Cluster-19515.3086,Cluster-19515.128351,Cluster-19515.129540,Cluster-19515.87847,Cluster-19515.94648,Cluster-19515.36193,Cluster-19515.6907,Cluster-19515.48759,Cluster-19515.106246,Cluster-53874.0,Cluster-19515.89766,Cluster-19515.180004,Cluster-19515.44766,Cluster-19515.179352,Cluster-19515.137696,Cluster-19515.125341,Cluster-28523.0
GO:0019637	organophosphate metabolic process	biological_process	0.0093905	52	Cluster-19515.137696,Cluster-24718.0,Cluster-19515.153526,Cluster-48140.1,Cluster-19515.51959,Cluster-19515.180004,Cluster-19515.53869,Cluster-19515.116161,Cluster-19515.159250,Cluster-19515.164392,Cluster-19515.39953,Cluster-53874.0,Cluster-19515.6907,Cluster-19515.64581,Cluster-19515.106817,Cluster-22900.0,Cluster-19515.165540,Cluster-19515.139566,Cluster-19515.86471,Cluster-19515.35130,Cluster…
GO:0055086	nucleobase-containing small molecule metabolic process	biological_process	0.0099324	55	Cluster-19515.56756,Cluster-19515.179078,Cluster-19515.153526,Cluster-48140.1,Cluster-19515.51959,Cluster-24718.0,Cluster-19515.137696,Cluster-19515.64581,Cluster-19515.6907,Cluster-19515.106817,Cluster-22900.0,Cluster-19515.180004,Cluster-19515.53869,Cluster-19515.159250,Cluster-19515.87123,Cluster-53874.0,Cluster-19515.139566,Cluster-19515.165540,Cluster-19515.86471,Cluster-19515.35130,Cluster-…
GO:0006013	mannose metabolic process	biological_process	0.011032	10	Cluster-19515.51107,Cluster-19515.106817,Cluster-19515.94510,Cluster-19515.35130,Cluster-19515.165540,Cluster-23190.0,Cluster-19515.153526,Cluster-19515.40138,Cluster-19515.139905,Cluster-19515.38692
GO:0034645	cellular macromolecule biosynthetic process	biological_process	0.012627	134	Cluster-19515.6405,Cluster-19515.54882,Cluster-19515.99553,Cluster-19515.154161,Cluster-59564.0,Cluster-19515.62235,Cluster-19515.7946,Cluster-19515.169615,Cluster-19515.16213,Cluster-19515.16671,Cluster-54114.0,Cluster-19515.49283,Cluster-19515.107896,Cluster-58793.2,Cluster-50513.6,Cluster-19515.48938,Cluster-19515.179123,Cluster-23804.0,Cluster-19515.140026,Cluster-19515.36981,Cluster-19515.43…
GO:0007548	sex differentiation	biological_process	0.013733	4	Cluster-35736.0,Cluster-35809.0,Cluster-19515.22532,Cluster-50513.6
GO:0009059	macromolecule biosynthetic process	biological_process	0.013806	135	Cluster-19515.107896,Cluster-19515.16671,Cluster-19515.169615,Cluster-19515.16213,Cluster-54114.0,Cluster-19515.49283,Cluster-50513.6,Cluster-19515.48938,Cluster-19515.179123,Cluster-58793.2,Cluster-19515.54882,Cluster-19515.154161,Cluster-19515.99553,Cluster-19515.6405,Cluster-19515.62235,Cluster-19515.7946,Cluster-59564.0,Cluster-53712.1,Cluster-26588.0,Cluster-19515.96691,Cluster-41054.0,Clust…
GO:0006072	glycerol-3-phosphate metabolic process	biological_process	0.014438	5	Cluster-48140.1,Cluster-19515.51959,Cluster-19515.44140,Cluster-19515.37774,Cluster-19515.39953
GO:0006807	nitrogen compound metabolic process	biological_process	0.015398	229	Cluster-19515.164196,Cluster-19515.85497,Cluster-4279.1,Cluster-19515.65338,Cluster-43934.0,Cluster-19515.142693,Cluster-19515.148836,Cluster-19515.152932,Cluster-46360.0,Cluster-54533.0,Cluster-19515.44140,Cluster-31960.1,Cluster-19515.135576,Cluster-19515.86513,Cluster-39954.0,Cluster-19515.35284,Cluster-19515.36258,Cluster-19515.40318,Cluster-19515.66416,Cluster-19515.16194,Cluster-19515.99648…
GO:0007155	cell adhesion	biological_process	0.016014	19	Cluster-19515.144195,Cluster-54114.0,Cluster-19515.51338,Cluster-19515.9550,Cluster-36164.0,Cluster-19515.177876,Cluster-19515.162718,Cluster-19515.99648,Cluster-19515.84334,Cluster-19515.84067,Cluster-19515.11221,Cluster-19515.42576,Cluster-19515.74823,Cluster-19515.52885,Cluster-19515.43349,Cluster-19515.106246,Cluster-19515.138308,Cluster-54533.0,Cluster-19515.138586
GO:0010467	gene expression	biological_process	0.01724	134	Cluster-19515.107896,Cluster-19515.49283,Cluster-54114.0,Cluster-19515.169615,Cluster-19515.16213,Cluster-19515.16671,Cluster-19515.179123,Cluster-19515.42051,Cluster-19515.48938,Cluster-50513.6,Cluster-58793.2,Cluster-19515.99553,Cluster-19515.6405,Cluster-19515.7946,Cluster-59564.0,Cluster-53712.1,Cluster-19515.110742,Cluster-26588.0,Cluster-41054.0,Cluster-19515.96691,Cluster-19515.140023,Clus…
GO:0022610	biological adhesion	biological_process	0.023282	19	Cluster-19515.162718,Cluster-54114.0,Cluster-19515.51338,Cluster-19515.144195,Cluster-19515.9550,Cluster-36164.0,Cluster-19515.177876,Cluster-19515.43349,Cluster-19515.74823,Cluster-19515.52885,Cluster-19515.138308,Cluster-19515.106246,Cluster-19515.138586,Cluster-54533.0,Cluster-19515.99648,Cluster-19515.84334,Cluster-19515.84067,Cluster-19515.11221,Cluster-19515.42576
GO:0051186	cofactor metabolic process	biological_process	0.023975	35	Cluster-19515.48759,Cluster-19515.142693,Cluster-19515.106246,Cluster-19515.89766,Cluster-19515.13851,Cluster-31014.2,Cluster-19515.109378,Cluster-19515.10017,Cluster-23190.0,Cluster-37093.2,Cluster-19515.40138,Cluster-19515.113063,Cluster-19515.138312,Cluster-31213.0,Cluster-19515.94648,Cluster-19515.94510,Cluster-53712.1,Cluster-33364.0,Cluster-19515.159250,Cluster-19515.53869,Cluster-19515.106…
GO:0006733	oxidoreduction coenzyme metabolic process	biological_process	0.024855	19	Cluster-19515.40138,Cluster-48140.1,Cluster-19515.51959,Cluster-19515.137696,Cluster-19515.64581,Cluster-19515.106817,Cluster-19515.13851,Cluster-19515.89766,Cluster-19515.53869,Cluster-19515.106246,Cluster-19515.159250,Cluster-19515.48759,Cluster-19515.165540,Cluster-19515.139566,Cluster-19515.94510,Cluster-19515.35130,Cluster-19515.94648,Cluster-19515.138312,Cluster-19515.56031
GO:0009056	catabolic process	biological_process	0.024855	54	Cluster-19515.113063,Cluster-19515.22532,Cluster-46532.0,Cluster-19515.66565,Cluster-31213.0,Cluster-19515.35284,Cluster-19515.93952,Cluster-19515.94510,Cluster-19515.94648,Cluster-19515.182215,Cluster-28405.0,Cluster-19515.165038,Cluster-19515.129116,Cluster-19515.13851,Cluster-36712.1,Cluster-19515.174982,Cluster-19515.56725,Cluster-19515.6769,Cluster-19515.10017,Cluster-19515.44140,Cluster-195…
GO:0006732	coenzyme metabolic process	biological_process	0.027872	29	Cluster-19515.139566,Cluster-19515.165540,Cluster-19515.94510,Cluster-19515.35130,Cluster-19515.94648,Cluster-33364.0,Cluster-19515.149861,Cluster-53712.1,Cluster-19515.113063,Cluster-31213.0,Cluster-19515.56031,Cluster-19515.138312,Cluster-19515.137696,Cluster-19515.40138,Cluster-48140.1,Cluster-19515.51959,Cluster-23190.0,Cluster-19515.13851,Cluster-19515.89766,Cluster-19515.53869,Cluster-19515…
GO:0015976	carbon utilization	biological_process	0.030044	9	Cluster-19515.94510,Cluster-19515.35130,Cluster-19515.125341,Cluster-19515.139566,Cluster-19515.165540,Cluster-19515.40138,Cluster-19515.87847,Cluster-19515.129540,Cluster-19515.159250
GO:0006165	nucleoside diphosphate phosphorylation	biological_process	0.03348	10	Cluster-19515.56031,Cluster-19515.106817,Cluster-19515.13851,Cluster-19515.159250,Cluster-19515.40138,Cluster-19515.165540,Cluster-19515.139566,Cluster-19515.35130,Cluster-19515.10377,Cluster-19515.94510
GO:0009072	aromatic amino acid family metabolic process	biological_process	0.03907	15	Cluster-19515.48188,Cluster-50794.0,Cluster-19515.80611,Cluster-19515.129116,Cluster-19515.51959,Cluster-48140.1,Cluster-19515.182215,Cluster-19515.158826,Cluster-19515.113063,Cluster-19515.36259,Cluster-19515.109378,Cluster-19515.107895,Cluster-19515.56031,Cluster-19515.44140,Cluster-58880.6
GO:0046939	nucleotide phosphorylation	biological_process	0.042872	10	Cluster-19515.165540,Cluster-19515.139566,Cluster-19515.10377,Cluster-19515.94510,Cluster-19515.35130,Cluster-19515.40138,Cluster-19515.13851,Cluster-19515.159250,Cluster-19515.56031,Cluster-19515.106817
GO:0044724	single-organism carbohydrate catabolic process	biological_process	0.049897	10	Cluster-19515.40138,Cluster-30382.7,Cluster-19515.165540,Cluster-19515.139566,Cluster-19515.94510,Cluster-19515.35130,Cluster-19515.56031,Cluster-19515.106817,Cluster-19515.13851,Cluster-19515.159250
GO:0005840	ribosome	cellular_component	7.6367e-09	48	Cluster-19515.40318,Cluster-35545.0,Cluster-26588.0,Cluster-41054.0,Cluster-19515.34166,Cluster-19515.36258,Cluster-40767.0,Cluster-19515.88530,Cluster-39954.0,Cluster-19515.179656,Cluster-19515.29819,Cluster-19515.18319,Cluster-19515.118273,Cluster-52727.3,Cluster-19515.38322,Cluster-19515.155880,Cluster-19515.84067,Cluster-19515.140023,Cluster-19515.43480,Cluster-19515.65338,Cluster-54659.1,Clu…
GO:0030529	ribonucleoprotein complex	cellular_component	5.376e-08	54	Cluster-19515.99553,Cluster-19515.120760,Cluster-19515.179078,Cluster-19515.3132,Cluster-19515.6405,Cluster-26044.0,Cluster-24718.0,Cluster-27850.0,Cluster-19515.164150,Cluster-19515.159193,Cluster-19515.40984,Cluster-59564.0,Cluster-19515.103781,Cluster-58526.0,Cluster-19515.64415,Cluster-19515.107896,Cluster-19515.28073,Cluster-19515.49283,Cluster-19515.135764,Cluster-19515.8437,Cluster-19515.1…
GO:0032991	macromolecular complex	cellular_component	9.8558e-07	183	Cluster-19515.85497,Cluster-19515.164196,Cluster-19515.65338,Cluster-19515.64336,Cluster-19515.152932,Cluster-54533.0,Cluster-46360.0,Cluster-19515.13229,Cluster-31960.1,Cluster-39954.0,Cluster-19515.35284,Cluster-19515.96747,Cluster-19515.36258,Cluster-19515.69407,Cluster-19515.40318,Cluster-46177.0,Cluster-19515.10018,Cluster-19515.175188,Cluster-19515.99648,Cluster-19515.47099,Cluster-19515.31…
GO:0005737	cytoplasm	cellular_component	2.5412e-06	122	Cluster-19515.178831,Cluster-54090.0,Cluster-19515.10507,Cluster-19515.55524,Cluster-36842.0,Cluster-19515.163224,Cluster-19515.28073,Cluster-19515.127022,Cluster-19515.64415,Cluster-19515.37907,Cluster-19515.103196,Cluster-19515.177670,Cluster-19515.135764,Cluster-19515.8437,Cluster-50794.0,Cluster-19515.90269,Cluster-19515.86471,Cluster-41732.1,Cluster-51186.4,Cluster-19515.160400,Cluster-19515…
GO:0044444	cytoplasmic part	cellular_component	2.5412e-06	104	Cluster-19515.179448,Cluster-19515.153193,Cluster-19515.60530,Cluster-19515.88574,Cluster-19515.9784,Cluster-19515.37774,Cluster-19515.56031,Cluster-19515.178583,Cluster-19515.50370,Cluster-19515.169615,Cluster-19515.17623,Cluster-19515.49283,Cluster-30382.7,Cluster-19515.107896,Cluster-19515.54065,Cluster-19515.39953,Cluster-50588.0,Cluster-19515.180004,Cluster-19515.53869,Cluster-59564.0,Cluste…
GO:0044421	extracellular region part	cellular_component	0.00025972	22	Cluster-19515.160300,Cluster-19515.60602,Cluster-19515.59191,Cluster-19515.37431,Cluster-19515.10017,Cluster-19515.152601,Cluster-19515.123540,Cluster-19515.179611,Cluster-19515.3910,Cluster-19515.45771,Cluster-19515.35604,Cluster-19515.93116,Cluster-19515.147158,Cluster-19515.136013,Cluster-54090.0,Cluster-19515.107895,Cluster-19515.85379,Cluster-19515.45362,Cluster-19515.8303,Cluster-19515.5919…
GO:0005622	intracellular	cellular_component	0.00039119	225	Cluster-23804.0,Cluster-19515.140026,Cluster-19515.37908,Cluster-19515.36981,Cluster-28523.0,Cluster-19515.43480,Cluster-19515.41006,Cluster-19515.140023,Cluster-23532.1,Cluster-19515.38322,Cluster-19515.170811,Cluster-19515.18319,Cluster-19515.3086,Cluster-19515.96691,Cluster-41054.0,Cluster-26588.0,Cluster-19515.92043,Cluster-19515.110742,Cluster-24718.0,Cluster-19515.6405,Cluster-19515.99553,C…
GO:0016942	insulin-like growth factor binding protein complex	cellular_component	0.00040277	6	Cluster-19515.147158,Cluster-19515.37431,Cluster-19515.59191,Cluster-19515.93116,Cluster-19515.45362,Cluster-19515.59196
GO:0036454	growth factor complex	cellular_component	0.00040277	6	Cluster-19515.59191,Cluster-19515.37431,Cluster-19515.93116,Cluster-19515.147158,Cluster-19515.45362,Cluster-19515.59196
GO:0005623	cell	cellular_component	0.00040277	240	Cluster-19515.152932,Cluster-31960.1,Cluster-19515.51692,Cluster-46360.0,Cluster-54533.0,Cluster-19515.13229,Cluster-19515.164196,Cluster-19515.85497,Cluster-19515.179389,Cluster-19515.51695,Cluster-19515.65338,Cluster-19515.64336,Cluster-19515.69407,Cluster-19515.36258,Cluster-19515.66416,Cluster-19515.10018,Cluster-19515.9728,Cluster-19515.40318,Cluster-46177.0,Cluster-19515.35284,Cluster-39954…
GO:0044464	cell part	cellular_component	0.00040277	240	Cluster-19515.43480,Cluster-19515.41006,Cluster-19515.140023,Cluster-23804.0,Cluster-19515.140026,Cluster-19515.37908,Cluster-19515.36981,Cluster-28523.0,Cluster-19515.38322,Cluster-19515.170811,Cluster-19515.18319,Cluster-23532.1,Cluster-19515.3086,Cluster-19515.92043,Cluster-26588.0,Cluster-19515.110742,Cluster-19515.96691,Cluster-41054.0,Cluster-19515.54882,Cluster-19515.99553,Cluster-19515.17…
GO:0005576	extracellular region	cellular_component	0.00051773	51	Cluster-49314.0,Cluster-19515.44629,Cluster-19515.21214,Cluster-19515.10017,Cluster-31014.2,Cluster-54533.0,Cluster-19515.60602,Cluster-19515.106246,Cluster-19515.11221,Cluster-19515.84067,Cluster-19515.3910,Cluster-19515.179611,Cluster-19515.69408,Cluster-19515.152601,Cluster-19515.63411,Cluster-19515.4478,Cluster-19515.93116,Cluster-19515.10018,Cluster-19515.61256,Cluster-19515.85379,Cluster-19…
GO:0005615	extracellular space	cellular_component	0.00062844	16	Cluster-19515.45362,Cluster-54090.0,Cluster-19515.85379,Cluster-19515.107895,Cluster-19515.136013,Cluster-19515.147158,Cluster-19515.93116,Cluster-19515.93952,Cluster-19515.8303,Cluster-19515.59196,Cluster-19515.160300,Cluster-19515.10017,Cluster-19515.59191,Cluster-19515.37431,Cluster-19515.123540,Cluster-19515.152601
GO:0044424	intracellular part	cellular_component	0.0017583	214	Cluster-19515.37907,Cluster-19515.64415,Cluster-51186.4,Cluster-41732.1,Cluster-19515.160400,Cluster-50794.0,Cluster-19515.86471,Cluster-19515.178831,Cluster-54090.0,Cluster-19515.10507,Cluster-19515.55524,Cluster-19515.140021,Cluster-19515.60082,Cluster-19515.164952,Cluster-19515.176754,Cluster-19515.3132,Cluster-19515.179078,Cluster-19515.56756,Cluster-19515.175188,Cluster-19515.16194,Cluster-1…
GO:0043226	organelle	cellular_component	0.0030864	166	Cluster-19515.84768,Cluster-19515.88530,Cluster-19515.32428,Cluster-19515.179656,Cluster-35809.0,Cluster-19515.78784,Cluster-19515.107895,Cluster-35545.0,Cluster-19515.85379,Cluster-19515.181178,Cluster-19515.117847,Cluster-19515.37118,Cluster-19515.22532,Cluster-19515.34166,Cluster-19515.160795,Cluster-54659.1,Cluster-35736.0,Cluster-19515.49546,Cluster-19515.97457,Cluster-19515.55392,Cluster-19…
GO:0043229	intracellular organelle	cellular_component	0.0048766	163	Cluster-19515.64415,Cluster-19515.160400,Cluster-19515.86471,Cluster-50794.0,Cluster-19515.10507,Cluster-54090.0,Cluster-19515.178831,Cluster-19515.55524,Cluster-19515.60082,Cluster-19515.164952,Cluster-19515.3132,Cluster-19515.179078,Cluster-19515.175188,Cluster-19515.16194,Cluster-19515.47099,Cluster-19515.99648,Cluster-46062.0,Cluster-19515.40984,Cluster-19515.73501,Cluster-19515.156311,Cluste…
GO:0070469	respiratory chain	cellular_component	0.00573	10	Cluster-19515.128351,Cluster-19515.3086,Cluster-19515.179352,Cluster-28523.0,Cluster-19515.86471,Cluster-19515.36193,Cluster-19515.6907,Cluster-53874.0,Cluster-19515.176063,Cluster-19515.180004
GO:0045277	respiratory chain complex IV	cellular_component	0.0064506	8	Cluster-19515.128351,Cluster-19515.3086,Cluster-19515.179352,Cluster-19515.6907,Cluster-19515.36193,Cluster-19515.176063,Cluster-19515.180004,Cluster-53874.0
GO:0098803	respiratory chain complex	cellular_component	0.014954	9	Cluster-19515.3086,Cluster-19515.128351,Cluster-19515.179352,Cluster-28523.0,Cluster-19515.36193,Cluster-19515.6907,Cluster-53874.0,Cluster-19515.180004,Cluster-19515.176063
GO:0043228	non-membrane-bounded organelle	cellular_component	0.034669	78	Cluster-19515.155880,Cluster-19515.170811,Cluster-19515.38322,Cluster-19515.18319,Cluster-19515.118273,Cluster-19515.10017,Cluster-52727.3,Cluster-19515.140026,Cluster-23804.0,Cluster-19515.5745,Cluster-19515.36981,Cluster-46339.1,Cluster-19515.54433,Cluster-19515.43480,Cluster-19515.179076,Cluster-19515.84067,Cluster-19515.41006,Cluster-19515.140023,Cluster-19515.175164,Cluster-41054.0,Cluster-2…
GO:0003735	structural constituent of ribosome	molecular_function	1.5017e-11	43	Cluster-19515.99553,Cluster-19515.120760,Cluster-19515.3132,Cluster-19515.179078,Cluster-26044.0,Cluster-19515.6405,Cluster-27850.0,Cluster-19515.159193,Cluster-19515.40984,Cluster-19515.103781,Cluster-58526.0,Cluster-19515.28073,Cluster-19515.107896,Cluster-19515.64415,Cluster-19515.8437,Cluster-19515.135764,Cluster-19515.49283,Cluster-19515.17623,Cluster-19515.160400,Cluster-19515.178831,Cluste…
GO:0005198	structural molecule activity	molecular_function	3.9141e-10	64	Cluster-19515.5181,Cluster-19515.120760,Cluster-19515.99553,Cluster-27850.0,Cluster-19515.6405,Cluster-19515.60530,Cluster-19515.107896,Cluster-19515.17623,Cluster-19515.51338,Cluster-19515.49283,Cluster-19515.38322,Cluster-19515.18319,Cluster-52727.3,Cluster-19515.118273,Cluster-19515.53278,Cluster-19515.155880,Cluster-19515.43480,Cluster-19515.3910,Cluster-19515.179076,Cluster-19515.140023,Clus…
GO:0005520	insulin-like growth factor binding	molecular_function	0.00040277	6	Cluster-19515.59196,Cluster-19515.45362,Cluster-19515.147158,Cluster-19515.93116,Cluster-19515.37431,Cluster-19515.59191
GO:0019838	growth factor binding	molecular_function	0.0006565	6	Cluster-19515.37431,Cluster-19515.93116,Cluster-19515.59191,Cluster-19515.147158,Cluster-19515.45362,Cluster-19515.59196
GO:0031683	G-protein beta/gamma-subunit complex binding	molecular_function	0.00071414	11	Cluster-19515.138000,Cluster-19515.51107,Cluster-31960.1,Cluster-47713.2,Cluster-19515.168223,Cluster-19515.47207,Cluster-19515.9292,Cluster-19515.38692,Cluster-19515.139905,Cluster-24320.0,Cluster-46339.1
GO:0015002	heme-copper terminal oxidase activity	molecular_function	0.0028658	9	Cluster-19515.128351,Cluster-19515.3086,Cluster-19515.179352,Cluster-19515.83145,Cluster-19515.6907,Cluster-19515.36193,Cluster-19515.180004,Cluster-19515.176063,Cluster-53874.0
GO:0004129	cytochrome-c oxidase activity	molecular_function	0.0064506	8	Cluster-19515.179352,Cluster-19515.128351,Cluster-19515.3086,Cluster-53874.0,Cluster-19515.176063,Cluster-19515.180004,Cluster-19515.36193,Cluster-19515.6907
GO:0016675	oxidoreductase activity, acting on a heme group of donors	molecular_function	0.0064506	8	Cluster-19515.36193,Cluster-19515.6907,Cluster-53874.0,Cluster-19515.180004,Cluster-19515.176063,Cluster-19515.128351,Cluster-19515.3086,Cluster-19515.179352
GO:0016676	oxidoreductase activity, acting on a heme group of donors, oxygen as acceptor	molecular_function	0.0064506	8	Cluster-19515.180004,Cluster-19515.176063,Cluster-53874.0,Cluster-19515.6907,Cluster-19515.36193,Cluster-19515.179352,Cluster-19515.128351,Cluster-19515.3086
GO:0003924	GTPase activity	molecular_function	0.0067649	28	Cluster-46339.1,Cluster-24718.0,Cluster-19515.96872,Cluster-43828.0,Cluster-19515.138490,Cluster-19515.9292,Cluster-19515.53278,Cluster-19515.158143,Cluster-19515.47207,Cluster-19515.10017,Cluster-44372.2,Cluster-31960.1,Cluster-19515.179780,Cluster-19515.90269,Cluster-24320.0,Cluster-19515.38692,Cluster-19515.139905,Cluster-42224.1,Cluster-19515.180857,Cluster-19515.168223,Cluster-25154.1,Cluste…
GO:0015078	hydrogen ion transmembrane transporter activity	molecular_function	0.0076118	23	Cluster-19515.96747,Cluster-19515.153193,Cluster-19515.37118,Cluster-19515.176063,Cluster-19515.40139,Cluster-19515.83145,Cluster-39954.0,Cluster-19515.59196,Cluster-19515.86471,Cluster-19515.3086,Cluster-19515.128351,Cluster-19515.177876,Cluster-53874.0,Cluster-19515.106246,Cluster-19515.48759,Cluster-19515.152932,Cluster-19515.180004,Cluster-19515.73501,Cluster-22900.0,Cluster-19515.36193,Clust…
GO:0051920	peroxiredoxin activity	molecular_function	0.009707	4	Cluster-19515.97521,Cluster-19515.6633,Cluster-19515.151514,Cluster-19515.35604
GO:0016616	oxidoreductase activity, acting on the CH-OH group of donors, NAD or NADP as acceptor	molecular_function	0.012294	19	Cluster-36842.0,Cluster-19515.26774,Cluster-19515.113063,Cluster-19515.37774,Cluster-19515.41946,Cluster-19515.149861,Cluster-19515.129116,Cluster-19515.87847,Cluster-19515.129540,Cluster-19515.39953,Cluster-41151.0,Cluster-19515.109378,Cluster-19515.80391,Cluster-19515.44140,Cluster-19515.64581,Cluster-19515.125341,Cluster-48140.1,Cluster-19515.41717,Cluster-19515.51959
GO:0005509	calcium ion binding	molecular_function	0.018717	25	Cluster-19515.63411,Cluster-47086.0,Cluster-19515.179611,Cluster-19515.84067,Cluster-19515.11221,Cluster-19515.32940,Cluster-19515.73998,Cluster-19515.60602,Cluster-19515.138308,Cluster-53851.1,Cluster-49643.0,Cluster-19515.45941,Cluster-54533.0,Cluster-19515.51429,Cluster-19515.43638,Cluster-30323.0,Cluster-36164.0,Cluster-48255.0,Cluster-19515.9550,Cluster-19515.182215,Cluster-19515.45771,Clust…
GO:0016491	oxidoreductase activity	molecular_function	0.024855	78	Cluster-19515.36193,Cluster-19515.44140,Cluster-19515.142693,Cluster-19515.106246,Cluster-32228.0,Cluster-19515.36632,Cluster-19515.78784,Cluster-19515.26774,Cluster-19515.96747,Cluster-56705.0,Cluster-19515.113063,Cluster-19515.129116,Cluster-19515.43638,Cluster-19515.94648,Cluster-19515.80391,Cluster-19515.64581,Cluster-53874.0,Cluster-41151.0,Cluster-49643.0,Cluster-53851.1,Cluster-19515.11419…
GO:0016614	oxidoreductase activity, acting on CH-OH group of donors	molecular_function	0.025392	19	Cluster-36842.0,Cluster-19515.26774,Cluster-19515.113063,Cluster-19515.37774,Cluster-19515.41946,Cluster-19515.149861,Cluster-19515.129116,Cluster-19515.129540,Cluster-19515.87847,Cluster-19515.39953,Cluster-41151.0,Cluster-19515.109378,Cluster-19515.80391,Cluster-19515.64581,Cluster-19515.44140,Cluster-19515.125341,Cluster-19515.41717,Cluster-48140.1,Cluster-19515.51959
GO:0004857	enzyme inhibitor activity	molecular_function	0.03348	13	Cluster-19515.100889,Cluster-19515.84000,Cluster-36049.1,Cluster-19515.60462,Cluster-57260.1,Cluster-22956.0,Cluster-19515.36321,Cluster-19515.178583,Cluster-19515.3657,Cluster-19515.74088,Cluster-19515.73998,Cluster-19515.158634,Cluster-19515.160300
GO:0015077	monovalent inorganic cation transmembrane transporter activity	molecular_function	0.036719	29	Cluster-19515.83145,Cluster-19515.40139,Cluster-19515.176063,Cluster-19515.37118,Cluster-19515.153193,Cluster-19515.96747,Cluster-19515.11874,Cluster-19515.177876,Cluster-19515.128351,Cluster-19515.3086,Cluster-19515.86471,Cluster-19515.59196,Cluster-19515.10540,Cluster-39954.0,Cluster-19515.6907,Cluster-19515.138586,Cluster-19515.36193,Cluster-22900.0,Cluster-19515.73501,Cluster-19515.180004,Clu…
GO:0004488	methylenetetrahydrofolate dehydrogenase (NADP+) activity	molecular_function	0.045704	4	Cluster-19515.149861,Cluster-19515.109378,Cluster-19515.61880,Cluster-19515.113063
GO:0005544	calcium-dependent phospholipid binding	molecular_function	0.047115	4	Cluster-47086.0,Cluster-19515.32940,Cluster-19515.165156,Cluster-19515.182215
GO:0009976	tocopherol cyclase activity	molecular_function	0.049788	2	Cluster-19515.111741,Cluster-19515.109616
