# Supplementary material for: Physiological and transcriptome analyses highlight multiple pathways involved in drought stress in Medicago falcata
Source: PLoS One. 2022 Apr 7;17(4):e0266542. doi: 10.1371/journal.pone.0266542 (PMC8989214; doi:10.1371/journal.pone.0266542)
Supplement: S12 Table — (XLSX) [file pone.0266542.s015.xlsx]

## Sheet: Sheet1
Table S12 Significant KEGG enrichment analysis of DEGs
treanment vs control
#Term	Database	ID	Input number	Background number	P-Value	Input	Hyperlink
alpha-Linolenic acid metabolism	KEGG PATHWAY	ko00592	9	340	0.00012062	Cluster-19515.115485|Cluster-19515.160541|Cluster-19515.116920|Cluster-19515.131826|Cluster-19515.115252|Cluster-19515.113592|Cluster-19515.146918|Cluster-19515.160538|Cluster-19515.160540	http://www.genome.jp/kegg-bin/show_pathway?ko00592/K10529%09red/K00232%09red/K01723%09red/K18857%09red/K05894%09red
Glycolysis / Gluconeogenesis	KEGG PATHWAY	ko00010	14	819	0.000176477	Cluster-19515.125857|Cluster-19515.106817|Cluster-19515.108673|Cluster-19515.122786|Cluster-19515.160540|Cluster-19515.160541|Cluster-19515.116920|Cluster-19515.161186|Cluster-19515.131826|Cluster-19515.16510|Cluster-19515.16512|Cluster-19515.104066|Cluster-19515.160538|Cluster-19515.166220	http://www.genome.jp/kegg-bin/show_pathway?ko00010/K00131%09red/K00844%09red/K01835%09red/K18857%09red/K01568%09red/K00121%09red/K00873%09red
Linoleic acid metabolism	KEGG PATHWAY	ko00591	6	176	0.000463402	Cluster-19515.99657|Cluster-19515.112034|Cluster-19515.96413|Cluster-19515.51138|Cluster-19515.133075|Cluster-19515.124429	http://www.genome.jp/kegg-bin/show_pathway?ko00591/K15718%09red
Phenylpropanoid biosynthesis	KEGG PATHWAY	ko00940	13	884	0.00117478	Cluster-19515.91404|Cluster-19515.142114|Cluster-19515.85253|Cluster-19515.127261|Cluster-19515.17838|Cluster-19515.16477|Cluster-19515.32275|Cluster-19515.48742|Cluster-19515.53806|Cluster-19515.146106|Cluster-19515.43951|Cluster-19515.31025|Cluster-19515.36555	http://www.genome.jp/kegg-bin/show_pathway?ko00940/K00487%09red/K00430%09red/K00083%09red/K12355%09red/K01188%09red
Fatty acid degradation	KEGG PATHWAY	ko00071	8	391	0.00146882	Cluster-19515.131826|Cluster-19515.115485|Cluster-19515.160541|Cluster-19515.116920|Cluster-19515.161186|Cluster-19515.160538|Cluster-19515.124524|Cluster-19515.160540	http://www.genome.jp/kegg-bin/show_pathway?ko00071/K00121%09red/K00232%09red/K00626%09red/K18857%09red
Tyrosine metabolism	KEGG PATHWAY	ko00350	6	261	0.00326729	Cluster-19515.131826|Cluster-19515.160540|Cluster-19515.160541|Cluster-19515.116920|Cluster-19515.161186|Cluster-19515.160538	http://www.genome.jp/kegg-bin/show_pathway?ko00350/K00121%09red/K18857%09red
Ubiquinone and other terpenoid-quinone biosynthesis	KEGG PATHWAY	ko00130	5	231	0.00901327	Cluster-19515.109616|Cluster-19515.36555|Cluster-19515.111741|Cluster-19515.31025|Cluster-19515.180116	http://www.genome.jp/kegg-bin/show_pathway?ko00130/K09834%09red/K14759%09red/K00487%09red
Cysteine and methionine metabolism	KEGG PATHWAY	ko00270	8	578	0.0140671	Cluster-19515.109378|Cluster-19515.115501|Cluster-19515.73986|Cluster-19515.65485|Cluster-19515.84032|Cluster-19515.143322|Cluster-19515.50019|Cluster-19515.137998	http://www.genome.jp/kegg-bin/show_pathway?ko00270/K01920%09red/K01251%09red/K05933%09red/K01919%09red/K00558%09red/K01738%09red
Stilbenoid, diarylheptanoid and gingerol biosynthesis	KEGG PATHWAY	ko00945	3	94	0.0153687	Cluster-19515.119124|Cluster-19515.31025|Cluster-19515.36555	http://www.genome.jp/kegg-bin/show_pathway?ko00945/K00487%09red/K00517%09red
Diterpenoid biosynthesis	KEGG PATHWAY	ko00904	3	133	0.0367879	Cluster-19515.10542|Cluster-19515.65840|Cluster-19515.171309	http://www.genome.jp/kegg-bin/show_pathway?ko00904/K04125%09red/K05282%09red/K04123%09red
Pentose phosphate pathway	KEGG PATHWAY	ko00030	5	344	0.0401694	Cluster-19515.16510|Cluster-19515.125857|Cluster-19515.16512|Cluster-19515.159801|Cluster-19515.111416	http://www.genome.jp/kegg-bin/show_pathway?ko00030/K00036%09red/K01835%09red/K00852%09red/K00131%09red
Alanine, aspartate and glutamate metabolism	KEGG PATHWAY	ko00250	5	352	0.0435413	Cluster-19515.112936|Cluster-19515.81005|Cluster-19515.106472|Cluster-19515.106470|Cluster-19515.106471	http://www.genome.jp/kegg-bin/show_pathway?ko00250/K01940%09red/K01953%09red/K01580%09red
Amino sugar and nucleotide sugar metabolism	KEGG PATHWAY	ko00520	8	727	0.0449891	Cluster-19515.102503|Cluster-19515.67509|Cluster-19515.106817|Cluster-19515.125857|Cluster-19515.116353|Cluster-19515.23422|Cluster-19515.170189|Cluster-19515.119399	http://www.genome.jp/kegg-bin/show_pathway?ko00520/K01835%09red/K08678%09red/K01183%09red/K01209%09red/K00844%09red
Flavonoid biosynthesis	KEGG PATHWAY	ko00941	3	162	0.0590578	Cluster-19515.141470|Cluster-19515.31025|Cluster-19515.36555	http://www.genome.jp/kegg-bin/show_pathway?ko00941/K00475%09red/K00487%09red
Valine, leucine and isoleucine biosynthesis	KEGG PATHWAY	ko00290	2	82	0.0745455	Cluster-19515.110350|Cluster-19515.103182	http://www.genome.jp/kegg-bin/show_pathway?ko00290/K01754%09red/K01649%09red
Biosynthesis of unsaturated fatty acids	KEGG PATHWAY	ko01040	3	196	0.0914204	Cluster-19515.169056|Cluster-19515.115485|Cluster-19515.142633	http://www.genome.jp/kegg-bin/show_pathway?ko01040/K00232%09red/K03921%09red
Taurine and hypotaurine metabolism	KEGG PATHWAY	ko00430	2	105	0.112168	Cluster-19515.112936|Cluster-19515.174341	http://www.genome.jp/kegg-bin/show_pathway?ko00430/K10712%09red/K01580%09red
Fatty acid biosynthesis	KEGG PATHWAY	ko00061	3	251	0.15544	Cluster-19515.169056|Cluster-19515.123335|Cluster-19515.142633	http://www.genome.jp/kegg-bin/show_pathway?ko00061/K10781%09red/K03921%09red
Glutathione metabolism	KEGG PATHWAY	ko00480	5	555	0.181932	Cluster-19515.65485|Cluster-19515.159801|Cluster-19515.137998|Cluster-19515.50019|Cluster-19515.115501	http://www.genome.jp/kegg-bin/show_pathway?ko00480/K00036%09red/K01919%09red/K01920%09red
Butanoate metabolism	KEGG PATHWAY	ko00650	2	153	0.201152	Cluster-19515.112936|Cluster-19515.124524	http://www.genome.jp/kegg-bin/show_pathway?ko00650/K00626%09red/K01580%09red
recovery vs treatment
#Term	Database	ID	Input number	Background number	P-Value	Input	Hyperlink
Oxidative phosphorylation	KEGG PATHWAY	ko00190	2	638	0.0033576	Cluster-19515.138312|Cluster-19515.107899	http://www.genome.jp/kegg-bin/show_pathway?ko00190/K02256%09red/K00412%09red
Ribosome	KEGG PATHWAY	ko03010	2	1268	0.0127065	Cluster-19515.119351|Cluster-19515.46800	http://www.genome.jp/kegg-bin/show_pathway?ko03010/K02981%09red/K02945%09red
Glycerophospholipid metabolism	KEGG PATHWAY	ko00564	1	571	0.0792016	Cluster-19515.64358	http://www.genome.jp/kegg-bin/show_pathway?ko00564/K00995%09red
Endocytosis	KEGG PATHWAY	ko04144	1	1331	0.176288	Cluster-19515.27405	http://www.genome.jp/kegg-bin/show_pathway?ko04144/K12489%09red
recovery vs control
#Term	Database	ID	Input number	Background number	P-Value	Input	Hyperlink
Ribosome	KEGG PATHWAY	ko03010	54	1268	1.69323e-23	Cluster-19515.179078|Cluster-57705.0|Cluster-19515.160400|Cluster-26588.0|Cluster-19515.40006|Cluster-19515.103781|Cluster-19515.135764|Cluster-58526.0|Cluster-19515.5745|Cluster-19515.29819|Cluster-27850.0|Cluster-19515.8437|Cluster-19515.58367|Cluster-19515.61256|Cluster-19515.36258|Cluster-19515.155880|Cluster-19515.60530|Cluster-19515.107896|Cluster-41054.0|Cluster-19515.18319|Cluster-19515.5…	http://www.genome.jp/kegg-bin/show_pathway?ko03010/K02901%09red/K02957%09red/K02930%09red/K02932%09red/K02953%09red/K02866%09red/K02865%09red/K02936%09red/K02885%09red/K02938%09red/K02880%09red/K02883%09red/K02882%09red/K02993%09red/K02991%09red/K02997%09red/K02978%09red/K02975%09red/K02974%09red/K02977%09red/K02998%09red/K02976%09red/K02973%09red/K02931%09red/K02966%09red/K02918%09red/K02964%09r…
Oxidative phosphorylation	KEGG PATHWAY	ko00190	17	638	1.80854e-05	Cluster-19515.6907|Cluster-39954.0|Cluster-36572.0|Cluster-19515.96747|Cluster-19515.53491|Cluster-19515.83145|Cluster-19515.10507|Cluster-28523.0|Cluster-19515.179352|Cluster-19515.40139|Cluster-19515.138312|Cluster-19515.107899|Cluster-19515.123218|Cluster-19515.48759|Cluster-31370.0|Cluster-19515.107245|Cluster-19515.158143	http://www.genome.jp/kegg-bin/show_pathway?ko00190/K02256%09red/K03878%09red/K02132%09red/K00412%09red/K02133%09red/K03943%09red/K02128%09red/K03935%09red/K00234%09red/K00235%09red/K02261%09red/K02155%09red/K02262%09red/K02265%09red/K02134%09red/K02267%09red
Citrate cycle (TCA cycle)	KEGG PATHWAY	ko00020	12	353	3.36794e-05	Cluster-41151.0|Cluster-46532.0|Cluster-19515.44766|Cluster-19515.51338|Cluster-19515.26774|Cluster-19515.149861|Cluster-28523.0|Cluster-19515.41946|Cluster-19515.21613|Cluster-19515.142026|Cluster-19515.172672|Cluster-31370.0	http://www.genome.jp/kegg-bin/show_pathway?ko00020/K00658%09red/K01958%09red/K01681%09red/K01900%09red/K01648%09red/K00234%09red/K00235%09red/K00025%09red/K00026%09red/K01647%09red/K00031%09red
Glycolysis / Gluconeogenesis	KEGG PATHWAY	ko00010	15	819	0.00247943	Cluster-19515.4478|Cluster-19515.56031|Cluster-19515.41717|Cluster-19515.165540|Cluster-19515.48938|Cluster-19515.139566|Cluster-19515.80391|Cluster-19515.106817|Cluster-19515.40138|Cluster-19515.159250|Cluster-19515.178283|Cluster-19515.35130|Cluster-36049.1|Cluster-19515.13851|Cluster-19515.9495	http://www.genome.jp/kegg-bin/show_pathway?ko00010/K01810%09red/K00134%09red/K00002%09red/K01689%09red/K01834%09red/K01803%09red/K00128%09red/K01623%09red/K00016%09red/K00927%09red/K00873%09red/K00844%09red
Phagosome	KEGG PATHWAY	ko04145	10	538	0.0112823	Cluster-19515.50370|Cluster-43828.0|Cluster-42224.1|Cluster-19515.10312|Cluster-19515.90269|Cluster-19515.48759|Cluster-19515.48940|Cluster-19515.96872|Cluster-19515.138490|Cluster-44372.2	http://www.genome.jp/kegg-bin/show_pathway?ko04145/K08054%09red/K07374%09red/K07375%09red/K07889%09red/K04392%09red/K02155%09red/K07897%09red
Carbon fixation in photosynthetic organisms	KEGG PATHWAY	ko00710	8	418	0.0190844	Cluster-19515.48938|Cluster-19515.165540|Cluster-19515.41946|Cluster-19515.149861|Cluster-19515.40138|Cluster-19515.159250|Cluster-19515.129540|Cluster-19515.35130	http://www.genome.jp/kegg-bin/show_pathway?ko00710/K00134%09red/K01803%09red/K01623%09red/K00028%09red/K00927%09red/K00025%09red/K00026%09red
Cysteine and methionine metabolism	KEGG PATHWAY	ko00270	9	578	0.0413933	Cluster-19515.113063|Cluster-19515.80391|Cluster-19515.109378|Cluster-19515.149861|Cluster-19515.41946|Cluster-19515.84032|Cluster-19515.97815|Cluster-31014.2|Cluster-19515.41717	http://www.genome.jp/kegg-bin/show_pathway?ko00270/K00026%09red/K01251%09red/K00025%09red/K00789%09red/K01920%09red/K00558%09red/K00016%09red
Nitrogen metabolism	KEGG PATHWAY	ko00910	4	175	0.0516501	Cluster-46092.3|Cluster-19515.179646|Cluster-19515.154161|Cluster-19515.154160	http://www.genome.jp/kegg-bin/show_pathway?ko00910/K00261%09red/K10534%09red/K01915%09red
Glyoxylate and dicarboxylate metabolism	KEGG PATHWAY	ko00630	7	458	0.0725483	Cluster-41151.0|Cluster-19515.44766|Cluster-19515.149861|Cluster-19515.41946|Cluster-19515.21613|Cluster-19515.154160|Cluster-19515.154161	http://www.genome.jp/kegg-bin/show_pathway?ko00630/K01681%09red/K00025%09red/K00026%09red/K01647%09red/K01915%09red
Arginine biosynthesis	KEGG PATHWAY	ko00220	4	204	0.079873	Cluster-46092.3|Cluster-19515.154161|Cluster-19515.154160|Cluster-19515.45757	http://www.genome.jp/kegg-bin/show_pathway?ko00220/K00261%09red/K01940%09red/K01915%09red
Pyruvate metabolism	KEGG PATHWAY	ko00620	9	673	0.0869659	Cluster-19515.139566|Cluster-19515.51338|Cluster-19515.80391|Cluster-19515.149861|Cluster-19515.9495|Cluster-19515.41946|Cluster-19515.129540|Cluster-36049.1|Cluster-19515.41717	http://www.genome.jp/kegg-bin/show_pathway?ko00620/K01958%09red/K00128%09red/K00028%09red/K00025%09red/K00873%09red/K00026%09red/K00016%09red
Arginine and proline metabolism	KEGG PATHWAY	ko00330	6	401	0.0994502	Cluster-19515.51959|Cluster-19515.77683|Cluster-19515.36630|Cluster-36049.1|Cluster-19515.9495|Cluster-52727.2	http://www.genome.jp/kegg-bin/show_pathway?ko00330/K00128%09red/K00819%09red/K00286%09red/K01581%09red/K12657%09red
Propanoate metabolism	KEGG PATHWAY	ko00640	4	243	0.127389	Cluster-19515.9447|Cluster-19515.80391|Cluster-19515.41717|Cluster-19515.142026	http://www.genome.jp/kegg-bin/show_pathway?ko00640/K13524%09red/K01900%09red/K00016%09red
Alanine, aspartate and glutamate metabolism	KEGG PATHWAY	ko00250	5	352	0.146831	Cluster-46092.3|Cluster-19515.154161|Cluster-19515.154160|Cluster-19515.9447|Cluster-19515.45757	http://www.genome.jp/kegg-bin/show_pathway?ko00250/K13524%09red/K00261%09red/K01940%09red/K01915%09red
Arachidonic acid metabolism	KEGG PATHWAY	ko00590	2	91	0.163266	Cluster-51565.0|Cluster-45621.0	http://www.genome.jp/kegg-bin/show_pathway?ko00590/K00432%09red
Biosynthesis of unsaturated fatty acids	KEGG PATHWAY	ko01040	3	196	0.202202	Cluster-31213.0|Cluster-19515.150366|Cluster-19515.78203	http://www.genome.jp/kegg-bin/show_pathway?ko01040/K00232%09red/K00507%09red
Limonene and pinene degradation	KEGG PATHWAY	ko00903	2	108	0.21078	Cluster-36049.1|Cluster-19515.9495	http://www.genome.jp/kegg-bin/show_pathway?ko00903/K00128%09red
Fructose and mannose metabolism	KEGG PATHWAY	ko00051	5	404	0.214307	Cluster-19515.40138|Cluster-19515.165540|Cluster-19515.153526|Cluster-19515.35130|Cluster-19515.106817	http://www.genome.jp/kegg-bin/show_pathway?ko00051/K01623%09red/K01803%09red/K00844%09red/K17497%09red
Proteasome	KEGG PATHWAY	ko03050	4	304	0.218995	Cluster-46360.0|Cluster-28405.0|Cluster-23804.0|Cluster-19515.56725	http://www.genome.jp/kegg-bin/show_pathway?ko03050/K02732%09red/K02739%09red/K02726%09red/K03062%09red
Selenocompound metabolism	KEGG PATHWAY	ko00450	2	128	0.268056	Cluster-19515.16194|Cluster-19515.42051	http://www.genome.jp/kegg-bin/show_pathway?ko00450/K00384%09red
