# Supplementary material for: Physiological and transcriptome analyses highlight multiple pathways involved in drought stress in Medicago falcata
Source: PLoS One. 2022 Apr 7;17(4):e0266542. doi: 10.1371/journal.pone.0266542 (PMC8989214; doi:10.1371/journal.pone.0266542)
Supplement: S13 Table — (XLSX) [file pone.0266542.s016.xlsx]

## Sheet: Sheet1
Table S13 Number of transcription factor genes in M. falcata
tf_Family	gene_number
C2H2	594
MYB	489
Orphans	423
bHLH	363
AP2-EREBP	358
bZIP	278
C3H	268
WRKY	258
HB	253
PHD	218
FAR1	217
NAC	205
ABI3VP1	202
SNF2	186
SET	176
AUX/IAA	162
CCAAT	150
GNAT	150
G2-like	147
HMG	124
mTERF	124
TRAF	120
GRAS	120
MADS	117
Jumonji	97
C2C2-GATA	94
C2C2-Dof	93
FHA	83
HSF	73
LOB	69
SBP	69
Trihelix	68
ARF	59
Tify	57
SWI/SNF-BAF60b	57
TUB	55
LIM	52
TCP	50
ARID	49
BSD	36
RWP-RK	36
BES1	33
IWS1	32
TIG	32
E2F-DP	32
zf-HD	29
OFP	27
SWI/SNF-SWI3	25
TAZ	23
CPP	23
DDT	22
PLATZ	21
C2C2-YABBY	21
SRS	20
LUG	20
Alfin-like	19
Coactivator	17
CSD	16
BBR/BPC	15
CAMTA	15
GeBP	14
ARR-B	13
GRF	13
EIL	13
SOH1	12
MBF1	10
VOZ	10
HRT	10
C2C2-CO-like	9
Pseudo	8
PBF-2-like	8
Sigma70-like	8
ULT	7
RB	7
Rcd1-like	6
MED7	6
MED6	3
S1Fa-like	3
DBP	1
SUM	7402
