# Supplementary material for: Physiological and transcriptome analyses highlight multiple pathways involved in drought stress in Medicago falcata
Source: PLoS One. 2022 Apr 7;17(4):e0266542. doi: 10.1371/journal.pone.0266542 (PMC8989214; doi:10.1371/journal.pone.0266542)
Supplement: S14 Table — (XLSX) [file pone.0266542.s017.xlsx]

## Sheet: Sheet1
Table S14 Details information of transcription factor genes that were differentially expressed
tf_id	tf_Family	gene_id	NAME	sample_readcount(C1)	sample_readcount(C2)	sample_readcount(C3)	sample_readcount(T1)	sample_readcount(T2)	sample_readcount(T3)	sample_readcount(R1)	sample_readcount(R2)	sample_readcount(R3)	sample_fpkm(C1)	sample_fpkm(C2)	sample_fpkm(C3)	sample_fpkm(T1)	sample_fpkm(T2)	sample_fpkm(T3)	sample_fpkm(R1)	sample_fpkm(R2)	sample_fpkm(R3)	Gene Length	NR GI	NR ID	NR Score	NR Evalue	NR Description	NT GI	NT ID	NT Score	NT Evalue	NT Description	KO ID	KO Name	KO Description	Http Link	Swissprot ID	Swissprot Score	Swissprot Evalue	Swissprot Description	PFAM ID	PFAM description	Gene Ontology Biological Pathway	BP Description	Gene Ontology Molecular Function	MF Description	Gene Ontology Cellular Component	CC Description	KOG ID
Cluster-19515.94838_2	Trihelix	Cluster-19515.94838	Trihelix-1	16.26	0	1.74	394.33	283.09	301.1	201.25	0	1362.87	1.64	0	0.18	43.37	32.03	34.37	21.61	0	140.39	727	657379802	KEH24098.1	1082	4.7e-116	Myb/SANT-like DNA-binding domain protein [Medicago truncatula]	828301736	XM_004494073.2	389	0	PREDICTED: Cicer arietinum uncharacterized protein DDB_G0290301-like (LOC101494258), mRNA	--	--	--	--	--	--	--	--	PF02427	Photosystem I reaction centre subunit IV / PsaE	GO:0015979	photosynthesis	--	--	GO:0009522//GO:0009538	photosystem I//photosystem I reaction center	--
Cluster-19515.32732_3	HB	Cluster-19515.32732	HB-1	55	1	3	279	564	408	163	100	865	1.75	0.04	0.09	9.6	20.01	14.44	5.5	3.14	28.11	1726	573464399	AHF95918.1	1512	1.6e-165	BP [Medicago truncatula]>gi|657400900|gb|KEH39968.1| homeobox knotted-like protein [Medicago truncatula]	132424652	EF128057.1	851	0	Medicago truncatula class I KNOX homeobox transcription factor (KNOX2) mRNA, partial cds	--	--	--	--	O04135	1029	2.2e-110	Homeobox protein knotted-1-like 2 OS=Malus domestica PE=2 SV=1	PF00046//PF03790//PF05920//PF03791//PF03789	Homeobox domain//KNOX1 domain//Homeobox KN domain//KNOX2 domain//ELK domain	GO:0006355	regulation of transcription, DNA-templated	GO:0003677	DNA binding	GO:0005634	nucleus	--
Cluster-19515.11986_2	HB	Cluster-19515.11986	HB-2	11.46	0	0	70.87	173.86	117.62	26.49	15.55	162.62	0.3	0	0	1.98	5.01	3.38	0.73	0.4	4.3	2061	11037020	AAG27464.1	1556	1.5e-170	knotted class I homeodomain KNOX [Medicago truncatula]	132424650	EF128056.1	1053	0	Medicago truncatula class I KNOX homeobox transcription factor (KNOX1) mRNA, complete cds	--	--	--	--	P46608	1227	2.9e-133	Homeobox protein SBH1 OS=Glycine max GN=H1 PE=2 SV=1	PF03791//PF05920//PF03789//PF00046//PF03790	KNOX2 domain//Homeobox KN domain//ELK domain//Homeobox domain//KNOX1 domain	GO:0006355	regulation of transcription, DNA-templated	GO:0003677	DNA binding	GO:0005634	nucleus	--
Cluster-19515.16137_2	AP2-EREBP	Cluster-19515.16137	AP2-1	78	3	13	585	340	475	203	36	959	4.38	0.19	0.73	35.61	21.32	29.83	12.1	1.99	54.97	1094	657378875	KEH23454.1	799	4.7e-83	AP2-domain DNA-binding protein [Medicago truncatula]	388509799	BT143172.1	399	0	Medicago truncatula clone JCVI-FLMt-5M13 unknown mRNA	K09286	EREBP	EREBP-like factor	http://www.genome.jp/dbget-bin/www_bget?ko:K09286	Q8L9K1	313	1.5e-27	Ethylene-responsive transcription factor 13 OS=Arabidopsis thaliana GN=ERF13 PE=2 SV=2	PF08395//PF00847	7tm Chemosensory receptor//AP2 domain	GO:0006355//GO:0050909	regulation of transcription, DNA-templated//sensory perception of taste	GO:0003700	transcription factor activity, sequence-specific DNA binding	GO:0016021//GO:0005667	integral component of membrane//transcription factor complex	--
Cluster-19515.174097_2	LOB	Cluster-19515.174097	LOB	14.3	0	2	139.09	160.59	95.86	62.4	3.23	881.52	0.96	0	0.13	10.09	12	7.18	4.43	0.21	60.12	962	357496887	XP_003618732.1	1220	6.3e-132	LOB domain-containing protein [Medicago truncatula]>gi|355493747|gb|AES74950.1| seed specific protein Bn15D17A [Medicago truncatula]	357496886	XM_003618684.1	813	0	Medicago truncatula LOB domain-containing protein (MTR_6g018270) mRNA, complete cds	--	--	--	--	Q9M886	656	2.2e-67	LOB domain-containing protein 41 OS=Arabidopsis thaliana GN=LBD41 PE=2 SV=1	PF02944	BESS motif	--	--	GO:0003677	DNA binding	--	--	--
Cluster-19515.93740_0	TCP	Cluster-19515.93740	TCP	35.06	55.61	23.74	0	0	0	0	26.33	0	0.97	1.7	0.65	0	0	0	0	0.72	0	1942	358344020	XP_003636092.1	1435	1.5e-156	Transcription factor PCF5 [Medicago truncatula]>gi|657399845|gb|KEH39232.1| TCP family transcription factor [Medicago truncatula]	62899130	AC158498.3	1568	0	Medicago truncatula chromosome 2 BAC clone mth2-65n13, complete sequence	--	--	--	--	Q8LPR5	568	7.1e-57	Transcription factor TCP4 OS=Arabidopsis thaliana GN=TCP4 PE=1 SV=1	--	--	--	--	--	--	--	--	--
Cluster-19515.155493_0	Orphans	Cluster-19515.155493	Orphans	33.09	25.27	40.93	0	0	0	19.09	5.52	80.88	0.78	0.65	0.95	0	0	0	0.47	0.13	1.93	2250	357473455	XP_003607012.1	1036	3.2e-110	hypothetical protein MTR_4g071200 [Medicago truncatula]>gi|355508067|gb|AES89209.1| salt tolerance-like protein [Medicago truncatula]	357473454	XM_003606964.1	938	0	Medicago truncatula hypothetical protein (MTR_4g071200) mRNA, complete cds	--	--	--	--	Q0IGM7	472	1.1e-45	B-box zinc finger protein 20 OS=Arabidopsis thaliana GN=BBX20 PE=1 SV=1	PF00643//PF00628//PF00130	B-box zinc finger//PHD-finger//Phorbol esters/diacylglycerol binding domain (C1 domain)	GO:0035556	intracellular signal transduction	GO:0005515//GO:0008270	protein binding//zinc ion binding	GO:0005622	intracellular	--
Cluster-19515.111835_5	NAC	Cluster-19515.111835	NAC	134.22	112.56	69.74	8.73	0	13.22	0	0	90.16	1.93	1.77	0.99	0.13	0	0.21	0	0	1.32	3512	657405034	KEH43609.1	2561	7.3e-287	NAC transcription factor-like protein [Medicago truncatula]	828305299	XM_004496347.2	936	0	PREDICTED: Cicer arietinum NAC domain-containing protein 16-like (LOC101502228), mRNA	--	--	--	--	Q9XIC5	801	1.2e-83	NAC domain-containing protein 17 OS=Arabidopsis thaliana GN=NAC017 PE=2 SV=1	PF04162//PF02365//PF00331	Gyrovirus capsid protein (VP1)//No apical meristem (NAM) protein//Glycosyl hydrolase family 10	GO:0006355//GO:0005975	regulation of transcription, DNA-templated//carbohydrate metabolic process	GO:0004553//GO:0003677	hydrolase activity, hydrolyzing O-glycosyl compounds//DNA binding	GO:0019028	viral capsid	--
Cluster-19515.148131_2	G2-like	Cluster-19515.148131	G2-like	0	0	0	31.19	28.54	34.99	17.9	21.31	0	0	0	0	0.84	0.79	0.96	0.47	0.52	0	2136	657379067	AES81048.2	698	4.7e-71	myb-like transcription factor family protein [Medicago truncatula]	50979357	AC149134.2	903	0	Medicago truncatula clone mth2-19l15, complete sequence	--	--	--	--	Q8GUN5	171	8.5e-11	Protein PHR1-LIKE 1 OS=Arabidopsis thaliana GN=PHL1 PE=1 SV=1	--	--	--	--	--	--	--	--	--
Cluster-19515.87516_1	Trihelix	Cluster-19515.87516	Trihelix-2	127.32	72.81	39.3	506.21	888.84	604.58	560.2	24.88	4281.04	5.6	3.53	1.71	24.08	43.57	29.61	26.1	1.08	192.03	1324	357440239	XP_003590397.1	1513	9.1e-166	hypothetical protein MTR_1g061640 [Medicago truncatula]>gi|140052425|gb|ABE80120.2| Homeodomain-like [Medicago truncatula]>gi|355479445|gb|AES60648.1| Myb/SANT-like DNA-binding domain protein [Medicago truncatula]	357440238	XM_003590349.1	1135	0	Medicago truncatula hypothetical protein (MTR_1g061640) mRNA, complete cds	--	--	--	--	--	--	--	--	PF15234	Linker for activation of T-cells	GO:0007165	signal transduction	--	--	GO:0016020	membrane	--
Cluster-19515.135819_1	AP2-EREBP	Cluster-19515.135819	AP2-EREBP1	180.94	77.98	101.78	10.37	10.16	11.25	21.53	22.15	36.43	6.19	2.94	3.45	0.38	0.39	0.43	0.78	0.75	1.27	1627	502130202	XP_004500566.1	547	1.2e-53	PREDICTED: ethylene-responsive transcription factor ERF014 [Cicer arietinum]	49292189	CR538723.1	1184	0	M.truncatula DNA sequence from clone MTH2-27D24 on chromosome 3, complete sequence	--	--	--	--	Q9LPE8	307	1.1e-26	Ethylene-responsive transcription factor ERF014 OS=Arabidopsis thaliana GN=ERF014 PE=2 SV=1	PF00847	AP2 domain	GO:0006355	regulation of transcription, DNA-templated	GO:0003700	transcription factor activity, sequence-specific DNA binding	GO:0005667	transcription factor complex	--
Cluster-19515.125394_2	Orphans	Cluster-19515.125394	Orphans	0	0	15.88	115.95	58.04	79.78	126.47	239.68	0	0	0	1.09	8.65	4.46	6.15	9.23	16.22	0	943	357512643	XP_003626610.1	646	2.2e-65	Two-component response regulator-like PRR37 [Medicago truncatula]>gi|87240854|gb|ABD32712.1| Response regulator receiver; CCT [Medicago truncatula]	357512642	XM_003626562.1	340	4.12053e-176	Medicago truncatula Two-component response regulator-like PRR37 (MTR_7g118260) mRNA, complete cds	K12130	PRR5	pseudo-response regulator 5	http://www.genome.jp/dbget-bin/www_bget?ko:K12130	Q6LA42	481	4.2e-47	Two-component response regulator-like APRR5 OS=Arabidopsis thaliana GN=APRR5 PE=1 SV=2	PF00072	Response regulator receiver domain	GO:0000160//GO:0006355//GO:0035556	phosphorelay signal transduction system//regulation of transcription, DNA-templated//intracellular signal transduction	GO:0000156	phosphorelay response regulator activity	GO:0005622	intracellular	--
Cluster-19515.153200_3	SNF2	Cluster-19515.153200	SNF2	0	0	0	19.95	49.51	20.12	0	0	28.84	0	0	0	0.3	0.78	0.31	0	0	0.42	3556	502122623	XP_004497836.1	4216	0	PREDICTED: putative SWI/SNF-related matrix-associated actin-dependent regulator of chromatin subfamily A member 3-like 3 [Cicer arietinum]	828307139	XM_004497779.2	1351	0	PREDICTED: Cicer arietinum putative SWI/SNF-related matrix-associated actin-dependent regulator of chromatin subfamily A member 3-like 3 (LOC101494903), mRNA	K15505	RAD5	DNA repair protein RAD5	http://www.genome.jp/dbget-bin/www_bget?ko:K15505	Q9FIY7	2833	0	Putative SWI/SNF-related matrix-associated actin-dependent regulator of chromatin subfamily A member 3-like 3 OS=Arabidopsis thaliana GN=At5g43530 PE=3 SV=1	PF00270//PF04851//PF14634//PF12861//PF17123//PF08797//PF06156//PF00097//PF13639//PF12199//PF16685//PF00176	DEAD/DEAH box helicase//Type III restriction enzyme, res subunit//zinc-RING finger domain//Anaphase-promoting complex subunit 11 RING-H2 finger//RING-like zinc finger//HIRAN domain//Protein of unknown function (DUF972)//Zinc finger, C3HC4 type (RING finger)//Ring finger domain//Extracellular fibrinogen binding protein C terminal//zinc RING finger of MSL2//SNF2 family N-terminal domain	GO:0016567//GO:0006260	protein ubiquitination//DNA replication	GO:0003676//GO:0003677//GO:0061630//GO:0005515//GO:0005524//GO:0016787//GO:0001848//GO:0046872//GO:0004842//GO:0016818//GO:0008270	nucleic acid binding//DNA binding//ubiquitin protein ligase activity//protein binding//ATP binding//hydrolase activity//complement binding//metal ion binding//ubiquitin-protein transferase activity//hydrolase activity, acting on acid anhydrides, in phosphorus-containing anhydrides//zinc ion binding	GO:0005615//GO:0005680	extracellular space//anaphase-promoting complex	KOG1001
Cluster-19515.51656_2	FAR1	Cluster-19515.51656	FAR1	0	0	0	44.71	54.11	128.25	0	35.22	237.17	0	0	0	0.83	1.03	2.44	0	0.6	4.15	2975	571552034	XP_006603498.1	1268	5.3e-137	PREDICTED: protein FAR1-RELATED SEQUENCE 5-like [Glycine max]	118026988	AC148155.18	995	0	Medicago truncatula clone mth2-9p11, complete sequence	--	--	--	--	Q9SZL8	798	2.3e-83	Protein FAR1-RELATED SEQUENCE 5 OS=Arabidopsis thaliana GN=FRS5 PE=2 SV=1	PF00872//PF04434	Transposase, Mutator family//SWIM zinc finger	GO:0006313	transposition, DNA-mediated	GO:0008270//GO:0004803//GO:0003677	zinc ion binding//transposase activity//DNA binding	--	--	--
Cluster-19515.91920_3	WRKY	Cluster-19515.91920	WRKY-1	741.19	971.67	635.19	139.46	127.86	68.73	132.77	81.92	190.87	30.52	44.09	25.91	6.2	5.86	3.15	5.79	3.32	8.01	1397	657375923	KEH21139.1	1196	5.5e-129	WRKY family transcription factor [Medicago truncatula]	828316998	XM_012716684.1	277	6.4854e-141	PREDICTED: Cicer arietinum probable WRKY transcription factor 29 (LOC105852239), mRNA	K13426	WRKY29	WRKY transcription factor 29	http://www.genome.jp/dbget-bin/www_bget?ko:K13426	Q9SUS1	278	2.2e-23	Probable WRKY transcription factor 29 OS=Arabidopsis thaliana GN=WRKY29 PE=2 SV=1	PF05297//PF03106	Herpesvirus latent membrane protein 1 (LMP1)//WRKY DNA -binding domain	GO:0006355//GO:0019087	regulation of transcription, DNA-templated//transformation of host cell by virus	GO:0043565//GO:0003700	sequence-specific DNA binding//transcription factor activity, sequence-specific DNA binding	GO:0016021//GO:0005667	integral component of membrane//transcription factor complex	--
Cluster-19515.111380_5	AP2-EREBP	Cluster-19515.111380	AP2-2	569.82	759	430	77.84	86.86	88.72	92.93	93.87	228.84	20	29.33	14.94	2.95	3.39	3.46	3.45	3.24	8.18	1593	357470741	XP_003605655.1	932	2.6e-98	Ethylene-responsive transcription factor [Medicago truncatula]	238776883	AC225544.5	593	0	Medicago truncatula clone mth2-75e9, complete sequence	--	--	--	--	Q1ECI2	290	1e-24	Ethylene-responsive transcription factor ERF023 OS=Arabidopsis thaliana GN=ERF023 PE=2 SV=1	PF17060//PF00847//PF03094//PF14993	Monopolar spindle protein 2//AP2 domain//Mlo family//Neuropeptide S precursor protein	GO:0007218//GO:0006952//GO:0006355//GO:0071988//GO:0030474	neuropeptide signaling pathway//defense response//regulation of transcription, DNA-templated//protein localization to spindle pole body//spindle pole body duplication	GO:0003700	transcription factor activity, sequence-specific DNA binding	GO:0005576//GO:0005667//GO:0016021	extracellular region//transcription factor complex//integral component of membrane	--
Cluster-19515.46306_2	AP2-EREBP	Cluster-19515.46306	AP2-3	36.28	54.56	75.53	0.35	0.15	8.53	9.12	52.44	58.31	1.51	2.5	3.11	0.02	0.01	0.39	0.4	2.14	2.47	1387	357464931	XP_003602747.1	955	4.8e-101	Ethylene-responsive transcription factor RAP2-6 [Medicago truncatula]>gi|355491795|gb|AES72998.1| AP2 domain class transcription factor [Medicago truncatula]	357464930	XM_003602699.1	783	0	Medicago truncatula Ethylene-responsive transcription factor RAP2-6 (MTR_3g098580) mRNA, complete cds	--	--	--	--	Q9LY29	395	5.8e-37	Ethylene-responsive transcription factor ERF115 OS=Arabidopsis thaliana GN=ERF115 PE=1 SV=1	PF00847	AP2 domain	GO:0006355//GO:0006351	regulation of transcription, DNA-templated//transcription, DNA-templated	GO:0003700	transcription factor activity, sequence-specific DNA binding	GO:0005667	transcription factor complex	--
Cluster-39803.0_5	GRAS	Cluster-39803.0	GRAS	17	46	51	0	2	0	0	0	34	0.67	1.98	1.98	0	0.09	0	0	0	1.36	1456	357488941	XP_003614758.1	1959	1.9e-217	Nodulation signaling pathway [Medicago truncatula]>gi|355516093|gb|AES97716.1| GRAS family transcription factor [Medicago truncatula]	357488940	XM_003614710.1	1162	0	Medicago truncatula Nodulation signaling pathway (MTR_5g058860) mRNA, complete cds	--	--	--	--	Q5NE24	1277	3.3e-139	Nodulation-signaling pathway 2 protein OS=Medicago truncatula GN=NSP2 PE=1 SV=1	--	--	GO:0006355	regulation of transcription, DNA-templated	--	--	--	--	--
Cluster-19515.104746_5	AP2-EREBP	Cluster-19515.104746	AP2-4	977.63	920.57	1376.95	138.67	93.08	294.56	403.73	229.06	171.48	49.78	51.77	69.6	7.64	5.29	16.73	21.79	11.48	8.9	1180	353078624	AEQ64868.1	889	1.8e-93	ethylene response factor 8 [Medicago sativa]	197724754	CU682349.14	709	0	M.truncatula DNA sequence from clone MTH2-90A5 on chromosome 1, complete sequence	--	--	--	--	Q9FKG2	312	2.1e-27	Ethylene-responsive transcription factor ERF107 OS=Arabidopsis thaliana GN=ERF107 PE=2 SV=1	PF12682//PF00847	Flavodoxin//AP2 domain	GO:0006355	regulation of transcription, DNA-templated	GO:0003700//GO:0010181	transcription factor activity, sequence-specific DNA binding//FMN binding	GO:0005667	transcription factor complex	--
Cluster-19515.113860_3	AP2-EREBP	Cluster-19515.113860	AP2-5	32.29	1.5	0	77.17	167.76	96.9	48.86	16.46	207.39	1.87	0.1	0	4.85	10.87	6.29	3.01	0.94	12.27	1068	357442393	XP_003591474.1	737	7.1e-76	Ethylene responsive transcription factor 2b [Medicago truncatula]>gi|355480522|gb|AES61725.1| ethylene response factor [Medicago truncatula]	84662889	AC152751.22	782	0	Medicago truncatula clone mth2-18n7, complete sequence	K09286	EREBP	EREBP-like factor	http://www.genome.jp/dbget-bin/www_bget?ko:K09286	Q6K7E6	320	2.2e-28	Ethylene-responsive transcription factor 1 OS=Oryza sativa subsp. japonica GN=EREBP1 PE=1 SV=1	--	--	GO:0006355	regulation of transcription, DNA-templated	GO:0003677//GO:0003700	DNA binding//transcription factor activity, sequence-specific DNA binding	GO:0005634//GO:0005667	nucleus//transcription factor complex	--
Cluster-19515.116851_4	MYB	Cluster-19515.116851	MYB-1	206.42	0	61.32	795.38	1340.18	493.03	99.24	255.61	296.09	3.56	0	1.04	14.75	25.64	9.38	1.81	4.33	5.19	2970	357440365	XP_003590460.1	2172	7.9e-242	hypothetical protein MTR_1g063940 [Medicago truncatula]>gi|355479508|gb|AES60711.1| myb transcription factor [Medicago truncatula]	357440364	XM_003590412.1	1504	0	Medicago truncatula hypothetical protein (MTR_1g063940) mRNA, complete cds	--	--	--	--	Q9FFY9	139	6e-07	Telomere repeat-binding protein 4 OS=Arabidopsis thaliana GN=TRP4 PE=1 SV=1	--	--	--	--	GO:0003677//GO:0003682	DNA binding//chromatin binding	GO:0000785	chromatin	--
Cluster-19515.111977_0	AP2-EREBP	Cluster-19515.111977	AP2-EREBP2	31.74	149.79	185.37	0	2.46	0	0	2.65	65.84	2.33	12.2	13.57	0	0.2	0	0	0.19	4.94	899	657399197	KEH38683.1	587	1.5e-58	AP2 domain class transcription factor [Medicago truncatula]	388495429	BT135986.1	616	0	Medicago truncatula clone JCVI-FLMt-7P3 unknown mRNA	--	--	--	--	O80340	259	2.2e-21	Ethylene-responsive transcription factor 4 OS=Arabidopsis thaliana GN=ERF4 PE=1 SV=1	PF00847	AP2 domain	GO:0006355	regulation of transcription, DNA-templated	GO:0003700	transcription factor activity, sequence-specific DNA binding	GO:0005667	transcription factor complex	--
Cluster-19515.63100_4	C2C2-GATA	Cluster-19515.63100	C2C2-GATA	160.12	210.48	337.65	42.83	29.87	2.84	27.01	0	71.1	5.49	7.94	11.45	1.58	1.14	0.11	0.98	0	2.48	1625	657396283	AES74247.2	1177	1e-126	GATA type zinc finger transcription factor family protein [Medicago truncatula]	357467422	XM_003603948.1	976	0	Medicago truncatula GATA transcription factor (MTR_3g117380) mRNA, complete cds	--	--	--	--	Q9SD38	378	6.4e-35	GATA transcription factor 6 OS=Arabidopsis thaliana GN=GATA6 PE=2 SV=1	PF00320	GATA zinc finger	GO:0006355	regulation of transcription, DNA-templated	GO:0003700//GO:0043565//GO:0008270	transcription factor activity, sequence-specific DNA binding//sequence-specific DNA binding//zinc ion binding	GO:0005667	transcription factor complex	--
Cluster-19515.76521_2	Trihelix	Cluster-19515.76521	Trihelix	36.41	8.19	5.95	185.46	344.07	118.33	78.55	3.12	1118.1	1.82	0.45	0.3	10.04	19.2	6.6	4.17	0.15	57.06	1196	357440239	XP_003590397.1	1264	6.1e-137	hypothetical protein MTR_1g061640 [Medicago truncatula]>gi|140052425|gb|ABE80120.2| Homeodomain-like [Medicago truncatula]>gi|355479445|gb|AES60648.1| Myb/SANT-like DNA-binding domain protein [Medicago truncatula]	357440238	XM_003590349.1	768	0	Medicago truncatula hypothetical protein (MTR_1g061640) mRNA, complete cds	--	--	--	--	--	--	--	--	PF04931//PF15234//PF04147//PF02724	DNA polymerase phi//Linker for activation of T-cells//Nop14-like family//CDC45-like protein	GO:0006260//GO:0007165//GO:0006351//GO:0006270	DNA replication//signal transduction//transcription, DNA-templated//DNA replication initiation	GO:0003887//GO:0003677	DNA-directed DNA polymerase activity//DNA binding	GO:0032040//GO:0042575//GO:0016020	small-subunit processome//DNA polymerase complex//membrane	--
Cluster-19515.29255_1	SBP	Cluster-19515.29255	SBP-1	0	0	0	24.6	20.11	26.59	0	0	93.29	0	0	0	0.65	0.55	0.72	0	0	2.32	2171	657390524	KEH32045.1	1474	5e-161	LIGULELESS 1 protein, putative [Medicago truncatula]	821594489	LN846353.1	436	0	Trifolium pratense genome assembly redclover, chromosome : chr5	--	--	--	--	Q6XBF8	379	6.5e-35	Aspartic proteinase CDR1 OS=Arabidopsis thaliana GN=CDR1 PE=1 SV=1	PF00026//PF02731//PF03110	Eukaryotic aspartyl protease//SKIP/SNW domain//SBP domain	GO:0006508//GO:0000398	proteolysis//mRNA splicing, via spliceosome	GO:0004190//GO:0003677	aspartic-type endopeptidase activity//DNA binding	GO:0005681//GO:0005634	spliceosomal complex//nucleus	--
Cluster-19515.37435_2	AP2-EREBP	Cluster-19515.37435	AP2-6	49	1	2	362	143	322	88	13	452	5.73	0.13	0.23	46.33	18.82	42.87	10.99	1.5	54.07	663	388509800	AFK42966.1	879	1.5e-92	unknown [Medicago truncatula]>gi|657378874|gb|KEH23453.1| AP2-domain DNA-binding protein [Medicago truncatula]	388509799	BT143172.1	552	0	Medicago truncatula clone JCVI-FLMt-5M13 unknown mRNA	K09286	EREBP	EREBP-like factor	http://www.genome.jp/dbget-bin/www_bget?ko:K09286	Q8L9K1	305	7.6e-27	Ethylene-responsive transcription factor 13 OS=Arabidopsis thaliana GN=ERF13 PE=2 SV=2	PF00847	AP2 domain	GO:0006355	regulation of transcription, DNA-templated	GO:0003700	transcription factor activity, sequence-specific DNA binding	GO:0005667	transcription factor complex	--
Cluster-19515.11956_2	HB	Cluster-19515.11956	HB	13	1	1	56	73	72	18	9	113	0.54	0.05	0.04	2.53	3.4	3.35	0.8	0.37	4.81	1380	357485791	XP_003613183.1	1487	9.8e-163	Knotted-1 homeobox protein [Medicago truncatula]>gi|355514518|gb|AES96141.1| homeobox knotted-like protein [Medicago truncatula]	388517924	BT147230.1	1173	0	Medicago truncatula clone JCVI-FLMt-16N5 unknown mRNA	--	--	--	--	Q84JS6	953	1.1e-101	Homeobox protein knotted-1-like 6 OS=Arabidopsis thaliana GN=KNAT6 PE=1 SV=1	PF00046//PF03790//PF03789//PF03791//PF05920	Homeobox domain//KNOX1 domain//ELK domain//KNOX2 domain//Homeobox KN domain	GO:0006355	regulation of transcription, DNA-templated	GO:0043565//GO:0003700//GO:0003677	sequence-specific DNA binding//transcription factor activity, sequence-specific DNA binding//DNA binding	GO:0005667//GO:0005634	transcription factor complex//nucleus	--
Cluster-19515.51687_2	AP2-EREBP	Cluster-19515.51687	AP2-7	14.77	1.14	0	52.13	84.71	69.2	29.59	16.91	90.55	0.46	0.04	0	1.74	2.92	2.38	0.97	0.51	2.86	1770	357509699	XP_003625138.1	1940	3.7e-215	AP2-like ethylene-responsive transcription factor [Medicago truncatula]	357509698	XM_003625090.1	1508	0	Medicago truncatula AP2-like ethylene-responsive transcription factor (MTR_7g091390) mRNA, complete cds	K09285	OVM, ANT	AP2-like factor, ANT lineage	http://www.genome.jp/dbget-bin/www_bget?ko:K09285	Q8GWK2	1216	4.7e-132	AP2-like ethylene-responsive transcription factor At2g41710 OS=Arabidopsis thaliana GN=At2g41710 PE=2 SV=2	PF00847	AP2 domain	GO:0006355	regulation of transcription, DNA-templated	GO:0003700	transcription factor activity, sequence-specific DNA binding	GO:0005667	transcription factor complex	--
Cluster-19515.92671_1	AP2-EREBP	Cluster-19515.92671	AP2-8	311.85	316.39	261.3	29.34	62.81	52.7	142.63	112.91	163.21	18.46	20.72	15.38	1.88	4.15	3.49	8.96	6.58	9.86	1052	357464465	XP_003602514.1	588	1.3e-58	Ethylene-responsive transcription factor ERF110 [Medicago truncatula]>gi|355491562|gb|AES72765.1| AP2 domain class transcription factor [Medicago truncatula]	122891621	CU019605.7	713	0	M.truncatula DNA sequence from clone MTH2-6C22 on chromosome 3, complete sequence	--	--	--	--	Q9FGF8	200	1.8e-14	Ethylene-responsive transcription factor ABR1 OS=Arabidopsis thaliana GN=ABR1 PE=2 SV=1	PF00847	AP2 domain	GO:0006355	regulation of transcription, DNA-templated	GO:0003700	transcription factor activity, sequence-specific DNA binding	GO:0005667	transcription factor complex	--
Cluster-19515.95874_2	TRAF	Cluster-19515.95874	TRAF	760.88	696.06	1051.57	192.3	106.49	155.92	264.1	561.07	255.38	25.24	25.41	34.52	6.88	3.93	5.74	9.26	18.3	8.63	1670	657386040	KEH28470.1	1156	2.9e-124	BTB/POZ domain plant protein [Medicago truncatula]	357495218	XM_003617850.1	765	0	Medicago truncatula TD and POZ domain-containing protein (MTR_5g096700) mRNA, complete cds	K10523	SPOP	speckle-type POZ protein	http://www.genome.jp/dbget-bin/www_bget?ko:K10523	Q680K8	717	3.2e-74	BTB/POZ domain-containing protein At1g55760 OS=Arabidopsis thaliana GN=At1g55760 PE=2 SV=1	PF00651	BTB/POZ domain	--	--	GO:0005515	protein binding	--	--	KOG1987
Cluster-19515.34744_3	bHLH	Cluster-19515.34744	bHLH	52.72	22.58	45	332.92	197.78	290.77	210.08	459.47	138.79	3.22	1.53	2.74	22.06	13.5	19.89	13.63	27.65	8.66	1027	357511583	XP_003626080.1	1389	1.7e-151	Transcription factor SPATULA [Medicago truncatula]>gi|355501095|gb|AES82298.1| helix loop helix DNA-binding domain protein [Medicago truncatula]	357511582	XM_003626032.1	741	0	Medicago truncatula Transcription factor SPATULA (MTR_7g110810) mRNA, complete cds	K12126	PIF3	phytochrome-interacting factor 3	http://www.genome.jp/dbget-bin/www_bget?ko:K12126	O80536	317	4.8e-28	Transcription factor PIF3 OS=Arabidopsis thaliana GN=PIF3 PE=1 SV=1	PF00010	Helix-loop-helix DNA-binding domain	--	--	GO:0046983	protein dimerization activity	--	--	--
Cluster-19515.116522_1	bZIP	Cluster-19515.116522	bZIP	10.45	0	0	69.81	28.54	52.34	57.94	16.09	64.45	0.28	0	0	1.98	0.83	1.53	1.61	0.42	1.73	2036	364521140	AEW66884.1	929	7.3e-98	bZIP protein [Medicago sativa]	364521139	JN863911.1	793	0	Medicago sativa bZIP protein mRNA, complete cds	K09060	GBF	plant G-box-binding factor	http://www.genome.jp/dbget-bin/www_bget?ko:K09060	Q99089	486	2.4e-47	Common plant regulatory factor 1 OS=Petroselinum crispum GN=CPRF1 PE=2 SV=1	PF06156//PF00170//PF04977//PF01166//PF03131//PF04111//PF07716//PF02183//PF01876	Protein of unknown function (DUF972)//bZIP transcription factor//Septum formation initiator//TSC-22/dip/bun family//bZIP Maf transcription factor//Autophagy protein Apg6//Basic region leucine zipper//Homeobox associated leucine zipper//RNase P subunit p30	GO:0051252//GO:0008033//GO:0006355//GO:0007049//GO:0006260//GO:0006914	regulation of RNA metabolic process//tRNA processing//regulation of transcription, DNA-templated//cell cycle//DNA replication//autophagy	GO:0004540//GO:0043565//GO:0003677//GO:0003700	ribonuclease activity//sequence-specific DNA binding//DNA binding//transcription factor activity, sequence-specific DNA binding	GO:0005634//GO:0005667	nucleus//transcription factor complex	--
Cluster-19515.123231_3	AP2-EREBP	Cluster-19515.123231	AP2-9	0	0	0	102.34	16.08	68.46	10.37	12.77	0	0	0	0	4.41	0.72	3.04	0.44	0.5	0	1432	143636347	ABO93372.1	654	4e-66	ethylene-responsive element binding protein [Medicago falcata]	357514260	XM_003627371.1	541	0	Medicago truncatula Ethylene-responsive transcription factor (MTR_8g022820) mRNA, complete cds	K09286	EREBP	EREBP-like factor	http://www.genome.jp/dbget-bin/www_bget?ko:K09286	Q9LUM4	343	6.5e-31	Ethylene-responsive transcription factor RAP2-2 OS=Arabidopsis thaliana GN=RAP2-2 PE=1 SV=2	PF01127//PF00847	Succinate dehydrogenase/Fumarate reductase transmembrane subunit//AP2 domain	GO:0006355	regulation of transcription, DNA-templated	GO:0016627//GO:0003700	oxidoreductase activity, acting on the CH-CH group of donors//transcription factor activity, sequence-specific DNA binding	GO:0005667	transcription factor complex	--
Cluster-58266.0_3	Coactivator p15	Cluster-58266.0	Coactivator	13.78	18.32	27.23	0	0	0	14.59	32.99	0	0.4	0.58	0.78	0	0	0	0.45	0.94	0	1872	502114002	XP_004494830.1	1405	4.3e-153	PREDICTED: uncharacterized protein LOC101512708 isoform X1 [Cicer arietinum]	821594490	LN846354.1	537	0	Trifolium pratense genome assembly redclover, chromosome : chr6	--	--	--	--	O65155	379	5.6e-35	RNA polymerase II transcriptional coactivator KELP OS=Arabidopsis thaliana GN=KELP PE=1 SV=1	PF02229//PF00098	Transcriptional Coactivator p15 (PC4)//Zinc knuckle	GO:0006355	regulation of transcription, DNA-templated	GO:0003677//GO:0003676//GO:0003713//GO:0008270	DNA binding//nucleic acid binding//transcription coactivator activity//zinc ion binding	GO:0005667	transcription factor complex	KOG2712
Cluster-19515.173504_2	AP2-EREBP	Cluster-19515.173504	AP2-10	27.27	0	0	114.06	78.61	54.74	58.93	3.99	94.58	1.09	0	0	4.94	3.51	2.44	2.5	0.16	3.87	1427	357481281	XP_003610926.1	866	1e-90	Ethylene-responsive transcription factor [Medicago truncatula]>gi|355512261|gb|AES93884.1| ethylene response factor [Medicago truncatula]	189458706	CU469553.2	1046	0	Medicago truncatula chromosome 5 clone mth2-57m18, COMPLETE SEQUENCE	--	--	--	--	Q9C9I2	474	4.1e-46	Ethylene-responsive transcription factor ERF021 OS=Arabidopsis thaliana GN=ERF021 PE=2 SV=1	PF00847	AP2 domain	GO:0006355	regulation of transcription, DNA-templated	GO:0003700//GO:0003677	transcription factor activity, sequence-specific DNA binding//DNA binding	GO:0005667//GO:0005634	transcription factor complex//nucleus	--
Cluster-19515.113872_5	AP2-EREBP	Cluster-19515.113872	AP2-11	335.71	91.5	81	821.01	1224.54	749.85	1188.09	119.54	5567.44	23.34	7.05	5.61	61.96	95.19	58.49	87.72	8.18	395.07	935	357442393	XP_003591474.1	1051	2.4e-112	Ethylene responsive transcription factor 2b [Medicago truncatula]>gi|355480522|gb|AES61725.1| ethylene response factor [Medicago truncatula]	388507841	BT142193.1	683	0	Medicago truncatula clone JCVI-FLMt-4C3 unknown mRNA	K09286	EREBP	EREBP-like factor	http://www.genome.jp/dbget-bin/www_bget?ko:K09286	P42736	373	1.4e-34	Ethylene-responsive transcription factor RAP2-3 OS=Arabidopsis thaliana GN=RAP2-3 PE=1 SV=2	PF00847	AP2 domain	GO:0006355	regulation of transcription, DNA-templated	GO:0003677//GO:0003700	DNA binding//transcription factor activity, sequence-specific DNA binding	GO:0005634//GO:0005667	nucleus//transcription factor complex	--
Cluster-19515.44647_3	C3H	Cluster-19515.44647	C3H	0	0	0	8.26	29.27	23.62	0	0	48.11	0	0	0	0.13	0.48	0.39	0	0	0.73	3395	357445161	XP_003592858.1	2595	8e-291	Peptide transporter PTR1 [Medicago truncatula]>gi|355481906|gb|AES63109.1| peptide/nitrate transporter [Medicago truncatula]	357445160	XM_003592810.1	1502	0	Medicago truncatula Peptide transporter PTR1 (MTR_1g116930) mRNA, complete cds	--	--	--	--	Q3E9B5	1747	2.4e-193	Protein NRT1/ PTR FAMILY 7.1 OS=Arabidopsis thaliana GN=NPF7.1 PE=2 SV=1	PF00642//PF08352//PF00013//PF00854//PF13014	Zinc finger C-x8-C-x5-C-x3-H type (and similar)//Oligopeptide/dipeptide transporter, C-terminal region//KH domain//POT family//KH domain	GO:0015833//GO:0006810	peptide transport//transport	GO:0005524//GO:0005215//GO:0000166//GO:0003723//GO:0046872	ATP binding//transporter activity//nucleotide binding//RNA binding//metal ion binding	GO:0016020	membrane	--
Cluster-19515.135897_1	GNAT	Cluster-19515.135897	GNAT	0	0	0	24.34	97.13	29.11	0	0	42.84	0	0	0	0.62	2.54	0.76	0	0	1.03	2243	357486023	XP_003613299.1	1253	2.2e-135	Protein kinase family protein [Medicago truncatula]>gi|355514634|gb|AES96257.1| Serine/Threonine kinase family protein [Medicago truncatula]	357486028	XM_003613254.1	679	0	Medicago truncatula hypothetical protein (MTR_5g035060) mRNA, complete cds	K04733	IRAK4	interleukin-1 receptor-associated kinase 4	http://www.genome.jp/dbget-bin/www_bget?ko:K04733	Q8GXZ3	591	1.8e-59	Serine/threonine-protein kinase At5g01020 OS=Arabidopsis thaliana GN=At5g01020 PE=1 SV=1	PF00069//PF08445//PF00583//PF13508//PF07714	Protein kinase domain//FR47-like protein//Acetyltransferase (GNAT) family//Acetyltransferase (GNAT) domain//Protein tyrosine kinase	GO:0042967//GO:0006468//GO:0009069//GO:0016310	acyl-carrier-protein biosynthetic process//protein phosphorylation//serine family amino acid metabolic process//phosphorylation	GO:0008080//GO:0016747//GO:0004672//GO:0005524//GO:0004674	N-acetyltransferase activity//transferase activity, transferring acyl groups other than amino-acyl groups//protein kinase activity//ATP binding//protein serine/threonine kinase activity	--	--	--
Cluster-19515.102711_1	AP2-EREBP	Cluster-19515.102711	AP2-12	180.06	213.02	101.22	31.63	27.84	22.75	58.47	26.85	112.57	6.21	8.09	3.46	1.18	1.07	0.87	2.13	0.91	3.96	1616	502130202	XP_004500566.1	552	3e-54	PREDICTED: ethylene-responsive transcription factor ERF014 [Cicer arietinum]	49292189	CR538723.1	1163	0	M.truncatula DNA sequence from clone MTH2-27D24 on chromosome 3, complete sequence	--	--	--	--	Q9LPE8	307	1.1e-26	Ethylene-responsive transcription factor ERF014 OS=Arabidopsis thaliana GN=ERF014 PE=2 SV=1	PF00847	AP2 domain	GO:0006355	regulation of transcription, DNA-templated	GO:0003700	transcription factor activity, sequence-specific DNA binding	GO:0005667	transcription factor complex	--
Cluster-19515.46778_1	AP2-EREBP	Cluster-19515.46778	AP2-13	0	0	19.75	149.71	51.49	138.82	64.64	38.69	0	0	0	0.57	4.73	1.68	4.51	2	1.12	0	1854	357506193	XP_003623385.1	1932	3.3e-214	Dehydration responsive element binding protein [Medicago truncatula]	118511787	CU151875.4	1493	0	M.truncatula DNA sequence from clone MTH2-49J7 on chromosome 3, complete sequence	--	--	--	--	O82132	310	5.6e-27	Dehydration-responsive element-binding protein 2A OS=Arabidopsis thaliana GN=DREB2A PE=1 SV=1	PF00847	AP2 domain	GO:0006355	regulation of transcription, DNA-templated	GO:0003700	transcription factor activity, sequence-specific DNA binding	GO:0005667	transcription factor complex	--
Cluster-19515.17553_5	MYB	Cluster-19515.17553	MYB-2	14	11	9	43	129	105	12	12	26	0.43	0.37	0.27	1.42	4.39	3.56	0.39	0.36	0.81	1787	357511675	XP_003626126.1	1512	1.6e-165	R2R3-MYB transcription factor [Medicago truncatula]>gi|87241324|gb|ABD33182.1| Homeodomain-related [Medicago truncatula]>gi|355501141|gb|AES82344.1| myb transcription factor [Medicago truncatula]	357511674	XM_003626078.1	922	0	Medicago truncatula R2R3-MYB transcription factor (MTR_7g111290) mRNA, complete cds	K09422	MYBP	myb proto-oncogene protein, plant	http://www.genome.jp/dbget-bin/www_bget?ko:K09422	Q8LPH6	580	2.7e-58	Transcription factor MYB86 OS=Arabidopsis thaliana GN=MYB86 PE=2 SV=1	PF07552//PF09111	Spore Coat Protein X and V domain//SLIDE	GO:0030435//GO:0006338	sporulation resulting in formation of a cellular spore//chromatin remodeling	GO:0005488//GO:0016818//GO:0003676//GO:0005524	binding//hydrolase activity, acting on acid anhydrides, in phosphorus-containing anhydrides//nucleic acid binding//ATP binding	GO:0031160//GO:0005634	spore wall//nucleus	--
Cluster-19515.28057_0	AP2-EREBP	Cluster-19515.28057	AP2-14	27	3	0	95	61	94	52	3	223	1.9	0.23	0	7.25	4.79	7.41	3.88	0.21	15.99	928	657378873	KEH23452.1	856	9.8e-90	AP2-domain DNA-binding protein [Medicago truncatula]	821594490	LN846354.1	430	0	Trifolium pratense genome assembly redclover, chromosome : chr6	K09286	EREBP	EREBP-like factor	http://www.genome.jp/dbget-bin/www_bget?ko:K09286	Q8L9K1	318	3.3e-28	Ethylene-responsive transcription factor 13 OS=Arabidopsis thaliana GN=ERF13 PE=2 SV=2	PF00257//PF00847	Dehydrin//AP2 domain	GO:0006950//GO:0009415//GO:0006355	response to stress//response to water//regulation of transcription, DNA-templated	GO:0003700	transcription factor activity, sequence-specific DNA binding	GO:0005667	transcription factor complex	--
Cluster-19515.104635_2	AP2-EREBP	Cluster-19515.104635	AP2-15	984.18	734.31	968.37	136.88	266.3	166.19	806.92	458.82	465.96	43.81	36.05	42.73	6.59	13.21	8.24	38.03	20.08	21.14	1312	357465587	XP_003603078.1	811	2.3e-84	Ethylene-responsive transcription factor RAP2-1 [Medicago truncatula]>gi|355492126|gb|AES73329.1| ethylene response factor [Medicago truncatula]>gi|388518515|gb|AFK47319.1| unknown [Medicago truncatula]	51699564	AC122728.32	466	0	Medicago truncatula clone mth2-22l4, complete sequence	K09286	EREBP	EREBP-like factor	http://www.genome.jp/dbget-bin/www_bget?ko:K09286	Q8LC30	396	4.2e-37	Ethylene-responsive transcription factor RAP2-1 OS=Arabidopsis thaliana GN=RAP2-1 PE=2 SV=1	PF01140//PF00847	Matrix protein (MA), p15//AP2 domain	GO:0006355	regulation of transcription, DNA-templated	GO:0003700//GO:0003677//GO:0005198	transcription factor activity, sequence-specific DNA binding//DNA binding//structural molecule activity	GO:0019028//GO:0005667//GO:0005634	viral capsid//transcription factor complex//nucleus	--
Cluster-19515.102056_3	WRKY	Cluster-19515.102056	WRKY-2	316.85	551.76	270.77	58.28	61.98	42.33	94.4	84.62	131.28	11.72	22.48	9.92	2.33	2.55	1.74	3.69	3.08	4.95	1525	657375923	KEH21139.1	721	7.2e-74	WRKY family transcription factor [Medicago truncatula]	821594483	LN846351.1	241	7.29853e-121	Trifolium pratense genome assembly redclover, chromosome : chr3	K13425	WRKY22	WRKY transcription factor 22	http://www.genome.jp/dbget-bin/www_bget?ko:K13425	O04609	264	9.9e-22	WRKY transcription factor 22 OS=Arabidopsis thaliana GN=WRKY22 PE=2 SV=1	PF05224	NDT80 / PhoG like DNA-binding family	--	--	GO:0003677	DNA binding	--	--	--
Cluster-19515.131643_1	WRKY	Cluster-19515.131643	WRKY-3	48.35	36.78	22.2	1.32	4.63	1.42	43.23	8.65	37.7	2.16	1.81	0.98	0.06	0.23	0.07	2.04	0.38	1.71	1310	357474973	XP_003607772.1	1218	1.5e-131	WRKY transcription factor [Medicago truncatula]>gi|355508827|gb|AES89969.1| WRKY transcription factor 3 [Medicago truncatula]	357474972	XM_003607724.1	670	0	Medicago truncatula WRKY transcription factor (MTR_4g082580) mRNA, complete cds	--	--	--	--	Q9ZQ70	540	8.5e-54	Probable WRKY transcription factor 3 OS=Arabidopsis thaliana GN=WRKY3 PE=2 SV=1	PF14089//PF00424//PF07267//PF03106	KinB-signalling pathway activation in sporulation//REV protein (anti-repression trans-activator protein)//Nucleopolyhedrovirus capsid protein P87//WRKY DNA -binding domain	GO:0006355//GO:0045881	regulation of transcription, DNA-templated//positive regulation of sporulation resulting in formation of a cellular spore	GO:0043565//GO:0003700	sequence-specific DNA binding//transcription factor activity, sequence-specific DNA binding	GO:0019028//GO:0005667//GO:0042025	viral capsid//transcription factor complex//host cell nucleus	--
Cluster-19515.131643_2	WRKY	Cluster-19515.131643	WRKY-4	48.35	36.78	22.2	1.32	4.63	1.42	43.23	8.65	37.7	2.16	1.81	0.98	0.06	0.23	0.07	2.04	0.38	1.71	1310	357474973	XP_003607772.1	1218	1.5e-131	WRKY transcription factor [Medicago truncatula]>gi|355508827|gb|AES89969.1| WRKY transcription factor 3 [Medicago truncatula]	357474972	XM_003607724.1	670	0	Medicago truncatula WRKY transcription factor (MTR_4g082580) mRNA, complete cds	--	--	--	--	Q9ZQ70	540	8.5e-54	Probable WRKY transcription factor 3 OS=Arabidopsis thaliana GN=WRKY3 PE=2 SV=1	PF14089//PF00424//PF07267//PF03106	KinB-signalling pathway activation in sporulation//REV protein (anti-repression trans-activator protein)//Nucleopolyhedrovirus capsid protein P87//WRKY DNA -binding domain	GO:0006355//GO:0045881	regulation of transcription, DNA-templated//positive regulation of sporulation resulting in formation of a cellular spore	GO:0043565//GO:0003700	sequence-specific DNA binding//transcription factor activity, sequence-specific DNA binding	GO:0019028//GO:0005667//GO:0042025	viral capsid//transcription factor complex//host cell nucleus	--
Cluster-19515.119490_0	AP2-EREBP	Cluster-19515.119490	AP2-16	1969.42	2055.68	2216.4	278.47	588.86	515.79	737.38	719.61	1512.09	90.06	103.7	100.52	13.77	30.01	26.27	35.71	32.37	70.49	1284	357519745	XP_003630161.1	1243	1.8e-134	Ethylene-responsive transcription factor [Medicago truncatula]>gi|355524183|gb|AET04637.1| DNA-binding domain protein [Medicago truncatula]	357519744	XM_003630113.1	798	0	Medicago truncatula Ethylene-responsive transcription factor (MTR_8g092460) mRNA, complete cds	--	--	--	--	Q9FGF8	401	1.1e-37	Ethylene-responsive transcription factor ABR1 OS=Arabidopsis thaliana GN=ABR1 PE=2 SV=1	PF00847	AP2 domain	GO:0006355	regulation of transcription, DNA-templated	GO:0003700//GO:0003677	transcription factor activity, sequence-specific DNA binding//DNA binding	GO:0005667//GO:0005634	transcription factor complex//nucleus	--
Cluster-19515.61121_4	mTERF	Cluster-19515.61121	mTERF	18.91	24.92	8.3	0	0	0	0	0	0	0.33	0.48	0.14	0	0	0	0	0	0	2911	657390912	KEH32308.1	1226	3.8e-132	mTERF protein [Medicago truncatula]	821594481	LN846349.1	492	0	Trifolium pratense genome assembly redclover, chromosome : chr1	K15032	MTERFD	mTERF domain-containing protein, mitochondrial	http://www.genome.jp/dbget-bin/www_bget?ko:K15032	--	--	--	--	PF02536	mTERF	GO:0006355	regulation of transcription, DNA-templated	GO:0003690	double-stranded DNA binding	GO:0005739	mitochondrion	--
Cluster-19515.104748_5	AP2-EREBP	Cluster-19515.104748	AP2-17	1377.25	955.1	1684.5	254.61	361.29	271.39	571.62	654.88	461.48	43.88	33.48	53.09	8.75	12.8	9.59	19.26	20.51	14.98	1728	353078624	AEQ64868.1	831	1.4e-86	ethylene response factor 8 [Medicago sativa]	197724754	CU682349.14	755	0	M.truncatula DNA sequence from clone MTH2-90A5 on chromosome 1, complete sequence	--	--	--	--	Q9FKG2	284	5.4e-24	Ethylene-responsive transcription factor ERF107 OS=Arabidopsis thaliana GN=ERF107 PE=2 SV=1	PF00847	AP2 domain	GO:0006355	regulation of transcription, DNA-templated	GO:0003700	transcription factor activity, sequence-specific DNA binding	GO:0005667	transcription factor complex	--
Cluster-19515.26693_1	SBP	Cluster-19515.26693	SBP-2	0	0	13.44	48.87	67.13	33.4	48.23	25.33	14.13	0	0	0.32	1.28	1.82	0.9	1.24	0.61	0.35	2179	657390524	KEH32045.1	1474	5e-161	LIGULELESS 1 protein, putative [Medicago truncatula]	821594489	LN846353.1	436	0	Trifolium pratense genome assembly redclover, chromosome : chr5	--	--	--	--	Q6XBF8	379	6.6e-35	Aspartic proteinase CDR1 OS=Arabidopsis thaliana GN=CDR1 PE=1 SV=1	PF03110//PF02731//PF00026	SBP domain//SKIP/SNW domain//Eukaryotic aspartyl protease	GO:0000398//GO:0006508	mRNA splicing, via spliceosome//proteolysis	GO:0004190//GO:0003677	aspartic-type endopeptidase activity//DNA binding	GO:0005681//GO:0005634	spliceosomal complex//nucleus	--
Cluster-19515.104642_0	BES1	Cluster-19515.104642	BES1	0	148.9	180.54	0	0	0	7.57	0	45.1	0	3.71	4.04	0	0	0	0.18	0	1.04	2322	357493285	XP_003616931.1	2065	1.6e-229	Nitrate transporter [Medicago truncatula]>gi|294829237|gb|ADF43023.1| nitrate transporter NRT1.3 [Medicago truncatula]>gi|355518266|gb|AES99889.1| peptide/nitrate transporter [Medicago truncatula]	357493284	XM_003616883.1	1353	0	Medicago truncatula Nitrate transporter (MTR_5g085850) mRNA, complete cds	K14638	SLC15A3_4, PHT	solute carrier family 15 (peptide/histidine transporter), member 3/4	http://www.genome.jp/dbget-bin/www_bget?ko:K14638	Q9LVE0	1429	1.2e-156	Protein NRT1/ PTR FAMILY 6.4 OS=Arabidopsis thaliana GN=NPF6.4 PE=1 SV=1	PF00854//PF07690//PF08727	POT family//Major Facilitator Superfamily//Poliovirus 3A protein like	GO:0055085//GO:0006144//GO:0006810//GO:0006508	transmembrane transport//purine nucleobase metabolic process//transport//proteolysis	GO:0017111//GO:0003968//GO:0004197//GO:0005215	nucleoside-triphosphatase activity//RNA-directed RNA polymerase activity//cysteine-type endopeptidase activity//transporter activity	GO:0016020//GO:0031379//GO:0016021	membrane//RNA-directed RNA polymerase complex//integral component of membrane	--
Cluster-19515.24351_1	AP2-EREBP	Cluster-19515.24351	AP2-18	13	0	4	46	55	64	21	31	115	0.53	0	0.16	2.01	2.47	2.87	0.9	1.23	4.73	1419	657395576	KEH35850.1	1129	3.3e-121	AP2-like ethylene-responsive transcription factor [Medicago truncatula]	110333700	DQ666347.1	791	0	Medicago truncatula AP2/EREBP transcription factor AINTEGUMENTA-like (ANT1) mRNA, partial cds	K09285	OVM, ANT	AP2-like factor, ANT lineage	http://www.genome.jp/dbget-bin/www_bget?ko:K09285	Q38914	441	2.8e-42	AP2-like ethylene-responsive transcription factor ANT OS=Arabidopsis thaliana GN=ANT PE=1 SV=2	PF00847	AP2 domain	GO:0006355	regulation of transcription, DNA-templated	GO:0003700	transcription factor activity, sequence-specific DNA binding	GO:0005667	transcription factor complex	--
Cluster-19515.109014_1	AP2-EREBP	Cluster-19515.109014	AP2-19	1992.3	2070.42	2507.63	328.38	674.08	535.09	881.47	1094.32	1482.32	64.85	74.15	80.75	11.53	24.4	19.32	30.34	35.01	49.15	1697	357519745	XP_003630161.1	1220	1.1e-131	Ethylene-responsive transcription factor [Medicago truncatula]>gi|355524183|gb|AET04637.1| DNA-binding domain protein [Medicago truncatula]	357519744	XM_003630113.1	811	0	Medicago truncatula Ethylene-responsive transcription factor (MTR_8g092460) mRNA, complete cds	--	--	--	--	Q9FGF8	381	3e-35	Ethylene-responsive transcription factor ABR1 OS=Arabidopsis thaliana GN=ABR1 PE=2 SV=1	PF00847	AP2 domain	GO:0006355	regulation of transcription, DNA-templated	GO:0003677//GO:0003700	DNA binding//transcription factor activity, sequence-specific DNA binding	GO:0005634//GO:0005667	nucleus//transcription factor complex	--
Cluster-19515.21060_2	HSF	Cluster-19515.21060	HSF	5.64	21.79	19.82	0	0	0	16.04	99	18.74	0.17	0.73	0.6	0	0	0	0.52	2.96	0.58	1796	357465753	XP_003603161.1	1698	4.4e-187	Heat stress transcription factor A-2 [Medicago truncatula]>gi|355492209|gb|AES73412.1| heat shock transcription factor A3 [Medicago truncatula]	357465752	XM_003603113.1	1053	0	Medicago truncatula Heat stress transcription factor A-2 (MTR_3g104550) mRNA, complete cds	K09419	HSFF	heat shock transcription factor, other eukaryote	http://www.genome.jp/dbget-bin/www_bget?ko:K09419	P41152	813	2.6e-85	Heat shock factor protein HSF30 OS=Solanum peruvianum GN=HSF30 PE=2 SV=1	PF00447//PF12761//PF01065	HSF-type DNA-binding//Actin cytoskeleton-regulatory complex protein END3//Hexon, adenovirus major coat protein, N-terminal domain	GO:0006897//GO:0007015//GO:0006355	endocytosis//actin filament organization//regulation of transcription, DNA-templated	GO:0003700//GO:0005198//GO:0043565	transcription factor activity, sequence-specific DNA binding//structural molecule activity//sequence-specific DNA binding	GO:0005667//GO:0005634//GO:0019028	transcription factor complex//nucleus//viral capsid	--
[truncated: 11 more columns]
