# Supplementary material for: Physiological and transcriptome analyses highlight multiple pathways involved in drought stress in Medicago falcata
Source: PLoS One. 2022 Apr 7;17(4):e0266542. doi: 10.1371/journal.pone.0266542 (PMC8989214; doi:10.1371/journal.pone.0266542)
Supplement: S15 Table — (XLSX) [file pone.0266542.s018.xlsx]

## Sheet: Sheet1
Table S15 The DEGs related to phenylpropanoid and glycolysis/gluconeogenesis pathway
Phenylpropanoid biosynthesis
Gene id	KO No.	Gene name	Description
Cluster-19515.91404	K00430	POD	Peroxidase [Medicago truncatula]>gi|355511486|gb|AES92628.1| cationic peroxidase [Medicago truncatula]
Cluster-19515.142114	K00083	CAD	Cinnamyl alcohol dehydrogenase [Medicago truncatula]
Cluster-19515.85253	K00083	CAD	Cinnamyl alcohol dehydrogenase [Medicago truncatula]>gi|355482338|gb|AES63541.1| cinnamyl alcohol dehydrogenase-like protein [Medicago truncatula]
Cluster-19515.127261	K01188	BGLU	Beta-glucosidase G1 [Medicago truncatula]>gi|158634898|gb|ABW76286.1| beta-glucosidase G1 [Medicago truncatula]>gi|355505698|gb|AES86840.1| glycoside hydrolase family 1 protein [Medicago truncatula]
Cluster-19515.17838	K00430	POD	Peroxidase [Medicago truncatula]>gi|355491453|gb|AES72656.1| peroxidase family protein [Medicago truncatula]
Cluster-19515.16477	K00430	POD	PREDICTED: peroxidase 64-like [Cicer arietinum]
Cluster-19515.32275	K12355	ALDH	Aldehyde dehydrogenase [Medicago truncatula]>gi|357521043|ref|XP_003630810.1| Aldehyde dehydrogenase [Medicago truncatula]>gi|355523670|gb|AET04124.1| cytosolic aldehyde dehydrogenase RF2C [Medicago truncatula]
Cluster-19515.48742	K00430	POD	peroxidase family protein [Medicago truncatula]
Cluster-19515.53806	K00430	POD	peroxidase family protein [Medicago truncatula]
Cluster-19515.146106	K00430	POD	Peroxidase [Medicago truncatula]>gi|355513124|gb|AES94747.1| peroxidase family protein [Medicago truncatula]
Cluster-19515.43951	K01188	BGLU	glycoside hydrolase family 1 protein [Medicago truncatula]
Cluster-19515.31025	K00487	CYP73A	Trans-cinnamate 4-monooxygenase [Medicago truncatula]>gi|657405806|gb|KEH44247.1| cytochrome P450 family cinnamate 4-hydroxylase [Medicago truncatula]
Cluster-19515.36555	K00487	CYP73A	Trans-cinnamate 4-monooxygenase [Medicago truncatula]>gi|657405806|gb|KEH44247.1| cytochrome P450 family cinnamate 4-hydroxylase [Medicago truncatula]
Glycolysis Gluconeogenesis
gene ID	KO	Gene name	Description
Cluster-19515.125857	K01835	pgm	phosphoglucomutase [EC:5.4.2.2]
Cluster-19515.106817	K00844	HK	hexokinase [EC:2.7.1.1]
Cluster-19515.108673	K01568	E4.1.1.1, pdc	pyruvate decarboxylase [EC:4.1.1.1]
Cluster-19515.122786	K01568	E4.1.1.1, pdc	pyruvate decarboxylase [EC:4.1.1.1]
Cluster-19515.160540	K18857	ADH1	alcohol dehydrogenase class-P [EC:1.1.1.1]
Cluster-19515.160541	K18857	ADH1	alcohol dehydrogenase class-P [EC:1.1.1.1]
Cluster-19515.116920	K18857	ADH1	alcohol dehydrogenase class-P [EC:1.1.1.1]
Cluster-19515.161186	K00121	frmA, ADH5, adhC	S-(hydroxymethyl)glutathione dehydrogenase / alcohol dehydrogenase [EC:1.1.1.284 1.1.1.1]
Cluster-19515.131826	K18857	ADH1	alcohol dehydrogenase class-P [EC:1.1.1.1]
Cluster-19515.16510	K00131	gapN	glyceraldehyde-3-phosphate dehydrogenase (NADP+) [EC:1.2.1.9]
Cluster-19515.16512	K00131	gapN	glyceraldehyde-3-phosphate dehydrogenase (NADP+) [EC:1.2.1.9]
Cluster-19515.104066	K00873	PK, pyk	pyruvate kinase [EC:2.7.1.40]
Cluster-19515.160538	K18857	ADH1	alcohol dehydrogenase class-P [EC:1.1.1.1]
Cluster-19515.166220	K00873	PK, pyk	pyruvate kinase [EC:2.7.1.40]
