# Supplementary material for: Physiological and transcriptome analyses highlight multiple pathways involved in drought stress in Medicago falcata
Source: PLoS One. 2022 Apr 7;17(4):e0266542. doi: 10.1371/journal.pone.0266542 (PMC8989214; doi:10.1371/journal.pone.0266542)
Supplement: S16 Table — (XLSX) [file pone.0266542.s019.xlsx]

## Sheet: Sheet1
Table S16 Information of DEGs verified by qPCR
Number	Gene ID	Gene Annotation	Gene Name	control FPKM	Treatment FPKM	recovery FPKM
1	Cluster-19515.78271	Appr-1-p processing enzyme family protein	Appr1	1.27	0	3.15
2	Cluster-19515.68933	Hypothetical protein	Hypothetical	7.66667	0.08	6.53
3	Cluster-19515.46800	30S ribosomal protein S1	RP-S1	3.40333	0	1.31333
4	Cluster-19515.115472	Trithorax group protein osa	Cell wall	4.62333	0	9.78667
5	Cluster-19515.27405	ADP-ribosylation factor GTPase-activating protein	ADP	0	0.50333	0
6	Cluster-19515.92622	Myb/SANT-like DNA-binding domain protein	MYB	2.49667	65.3733	175.25
7	Cluster-19515.109616	PREDICTED: tocopherol cyclase, chloroplastic-like isoform X2	Chloroplastic	0	7.32667	13.7567
8	Cluster-19515.160540	Zinc-binding alcohol dehydrogenase family protein	Zinc-binding	1.76333	46.8267	77.3533
9	Cluster-19515.104155	mRNA for auxin induced proline rich protein	Auxin	16.7267	0.24	2.01333
10	Cluster-19515.116498	Ethylene-responsive transcription factor ERF110	AP2	4.56667	0.22	1.39333
